# Supplementary material for: The Detection of Periodic Reemergence Events of SARS-CoV-2 Delta Strain in Communities Dominated by Omicron
Source: Pathogens. 2022 Oct 28;11(11):1249. doi: 10.3390/pathogens11111249 (PMC9697103; doi:10.3390/pathogens11111249)
Supplement: Supplementary file 1 [file pathogens-11-01249-s001.zip]

Archive with 1 entries (1 files):
- pathogens-1968896-supplementary.xlsx
