# Supplementary material for: The Detection of Periodic Reemergence Events of SARS-CoV-2 Delta Strain in Communities Dominated by Omicron
Source: Pathogens. 2022 Oct 28;11(11):1249. doi: 10.3390/pathogens11111249 (PMC9697103; doi:10.3390/pathogens11111249)
Supplement: Supplementary file 1 [file pathogens-11-01249-s001.zip › pathogens-1968896-supplementary.xlsx]

## Sheet: INTRO
	Data pulled from Louisville Metro Public Health and Wellness Department
		Data Accessed and Current as of-
				Testing	2022-09-09
				Vaccination	2022-09-16
				Deaths	2022-09-05
		PREFACE tabs include information specific to each data set.
		DATA tabs include raw data as obtained from public health databases.
		ANALYSIS tabs include raw data that has been processed / parsed for figure generation.

## Sheet: TESTING PREFACE
	The data source for this workbook is a clinical testing report from Louisville Metro Government titled 'NEDSS COVID19 Lab Report_UofL 2.csv'. I received this report on 2022-08-31.
	The following rows list how many records were excluded at each step between that report and this workbook:
		2,422,338 records in the source: 'NEDSS COVID19 Lab Report_UofL 2.csv'
			STEP 1: automatic geocode of addresses
			99,271 records Unmatched, excluded
			10,395 records Tied, excluded
			2,312,672 records Matched
				STEP 2: spatial join address-matched records to sewershed polygons
				3,679,530 records joined to sewersheds 1 through 17 (number of records increased due to overlapping sewersheds)
					STEP 3: filtering
					24,382 records excluded for invalid or blank test results (valid results are "Positive", "Negative", "Indeterminate"), or result date before 2020-03-16.
					3,665,148 records matched to sewersheds with valid test result
		RHH removed data prior to July 6, 2020 due to data quality and reporting questions.
		*KJS Removed extraneous data relating to wastewatersheds not included in the manuscript / study.
			These include-
				(6) Shawnee Park
				(7) 34th St
				(8) Muddy Forks
				(9) Wood & Terry
				(10) Ashby & Mill Creek
				(11) Locust & Lobdell
				(12) Newburg Rd
				(13) West Indian Trail
				(14) Pineland & Oakmont
				(15) Preston & South Park
				(16) Kentucky & Swan
				(17) S. 15th & Wilson

## Sheet: TESTING DATA
week start:	2020-07-06	2020-07-13	2020-07-20	2020-07-27	2020-08-03	2020-08-10	2020-08-17	2020-08-24	2020-08-31	2020-09-07	2020-09-14	2020-09-21	2020-09-28	2020-10-05	2020-10-12	2020-10-19	2020-10-26	2020-11-02	2020-11-09	2020-11-16	2020-11-23	2020-11-30	2020-12-07	2020-12-14	2020-12-21	2020-12-28	2021-01-04	2021-01-11	2021-01-18	2021-01-25	2021-02-01	2021-02-08	2021-02-15	2021-02-22	2021-03-01	2021-03-08	2021-03-15	2021-03-22	2021-03-29	2021-04-05	2021-04-12	2021-04-19	2021-04-26	2021-05-03	2021-05-10	2021-05-17	2021-05-24	2021-05-31	2021-06-07
POSITIVE
(1) MFWQTC	0	1	0	0	1	2	2	1	0	4	2	0	1	0	1	1	1	4	5	1	2	3	5	0	3	6	16	11	6	22	21	7	10	9	14	16	26	24	172	328	337	345	361	298	276	273	178	116	155
(2) DRGWQTC	0	2	0	1	0	0	3	2	1	0	0	0	1	1	4	4	3	6	4	0	1	1	0	3	6	10	12	13	7	22	15	17	15	11	9	14	22	22	146	290	337	312	422	322	270	206	140	116	130
(3) CCWQTC	0	1	0	0	0	0	0	3	0	0	0	0	0	0	0	0	1	0	5	3	1	0	1	0	0	0	1	0	3	2	2	4	1	2	2	4	5	5	30	82	68	69	70	44	45	40	41	26	21
(4) FFWQTP	1	0	0	0	1	0	0	0	0	0	0	0	1	0	0	0	2	1	1	1	0	0	0	1	1	0	0	1	2	6	0	0	1	0	1	1	2	0	18	30	36	37	45	53	34	34	18	12	15
(5) HCWQTP	0	0	0	0	0	1	0	0	0	0	0	0	0	0	0	0	0	0	0	0	0	0	0	0	0	0	1	0	2	1	2	0	2	1	1	0	1	3	17	28	39	27	26	27	35	19	19	15	14
NEGATIVE
(1) MFWQTC	3	6	9	11	12	9	14	5	7	3	1	1	4	12	11	9	7	18	11	9	7	2	1	10	10	6	6	33	66	86	97	91	100	184	339	521	400	549	3980	8538	7554	8020	7088	7019	6653	6911	5108	4471	4568
(2) DRGWQTC	0	3	0	3	5	4	11	6	5	3	3	5	7	7	13	11	6	20	7	8	4	5	2	6	3	11	21	32	184	335	315	341	329	480	432	429	454	453	2893	5615	5858	5696	5454	4900	4741	4978	3630	3243	3516
(3) CCWQTC	0	1	0	1	2	7	3	2	0	1	3	0	0	3	3	2	2	2	3	5	0	0	1	1	0	2	9	0	19	45	38	37	28	53	74	88	76	100	480	954	930	938	961	835	894	1006	691	698	649
(4) FFWQTP	3	4	0	1	1	2	0	0	1	0	1	2	0	0	0	2	1	2	7	0	0	0	0	0	1	0	0	3	5	15	15	7	6	13	28	29	31	34	307	608	594	548	805	685	707	783	566	344	396
(5) HCWQTP	0	3	2	2	1	3	1	2	0	2	0	1	1	1	8	0	3	1	1	0	0	3	3	0	0	1	0	1	8	9	14	10	8	12	22	27	30	35	290	667	505	544	585	474	490	549	399	320	355
INDETERM.
(1) MFWQTC	0	0	0	0	0	0	0	0	0	0	0	0	0	0	0	0	0	0	0	0	0	0	0	0	0	0	0	0	0	0	0	0	0	0	0	0	3	0	3	2	6	5	7	6	4	3	5	3	3
(2) DRGWQTC	0	0	0	0	0	0	0	0	0	0	0	0	0	0	0	0	0	0	0	0	0	0	0	0	0	0	0	0	0	0	0	0	0	0	0	0	2	0	4	8	9	5	11	7	3	0	2	4	4
(3) CCWQTC	0	0	0	0	0	0	0	0	0	0	0	0	0	0	0	0	0	0	0	0	0	0	0	0	0	0	0	0	0	0	0	0	0	0	0	0	2	1	3	0	0	2	0	1	1	0	1	0	0
(4) FFWQTP	0	0	0	0	0	0	0	0	0	0	0	0	0	0	0	0	0	0	0	0	0	0	0	0	0	0	0	0	0	0	0	0	0	0	0	0	0	0	0	0	0	0	0	0	0	0	0	0	0
(5) HCWQTP	0	0	0	0	0	0	0	0	0	0	0	0	0	0	0	0	0	0	0	0	0	0	0	0	0	0	0	0	0	0	0	0	0	0	0	0	0	0	0	0	0	2	0	0	1	2	0	0	0
[truncated: 65 more columns]

## Sheet: TESTING ANALYSIS
	week start:	Population	per 100k Calc.	2022-01-03	2022-01-10	2022-01-17	2022-01-24	2022-01-31	2022-02-07	2022-02-14	2022-02-21	2022-02-28	2022-03-07	2022-03-14	2022-03-21	2022-03-28	2022-04-04	2022-04-11	2022-04-18	2022-04-25	2022-05-02	2022-05-09	2022-05-16	2022-05-23	2022-05-30	2022-06-06	2022-06-13	2022-06-20	2022-06-27	2022-07-04	2022-07-11	2022-07-18	2022-07-25	2022-08-01	2022-08-08	2022-08-15
	POSITIVE
	(1) MFWQTC			9140	9081	6745	4648	2467	1664	1114	806	486	369	277	247	215	272	398	574	988	1144	1414	1356	1145	1019	1097	895	847	1007	988	1228	1128	1160	1005	896	862
	(2) DRGWQTC			8767	9230	7043	4744	2470	1712	1072	709	437	313	191	179	163	156	188	419	681	896	906	1019	871	793	933	793	769	939	1010	1129	1200	1184	1222	1029	1003
	(3) CCWQTC			1823	1927	1464	1034	529	327	211	150	100	75	66	44	48	48	65	80	184	187	242	260	210	190	218	151	189	194	196	221	251	245	194	215	212
	(4) FFWQTP			1009	1152	816	663	304	260	145	116	79	37	36	30	27	17	51	56	133	159	189	187	125	118	104	109	112	108	137	142	123	110	85	87	99
	(5) HCWQTP			909	955	748	554	256	168	125	87	36	30	16	18	31	11	44	47	111	124	151	126	132	109	110	96	101	95	119	122	133	100	100	106	81
	NEGATIVE
	(1) MFWQTC			26628	27501	22498	27428	17729	20803	19577	18159	17780	16662	16192	16334	14978	5367	12160	15058	16579	15073	14761	12561	10361	5166	5746	4813	4934	4799	4099	4642	4380	4675	4523	3918	3869
	(2) DRGWQTC			22660	22225	17877	22941	15313	18100	17222	15792	16086	15342	15099	14737	13606	4205	11779	13883	15452	14895	13468	12029	9433	4277	4581	3991	3998	4044	3758	3987	3867	3956	3675	3336	3570
	(3) CCWQTC			4974	5161	4128	4931	3011	3689	3516	3261	3302	3241	3090	3067	2896	802	2510	2890	3005	2965	2658	2301	1708	754	852	748	754	717	605	658	674	610	606	582	562
	(4) FFWQTP			3038	2906	2318	3068	1915	2261	2194	2082	2249	2046	1999	1925	1866	445	1228	1678	1737	1663	1675	1204	930	530	656	531	474	435	419	381	339	345	276	281	317
	(5) HCWQTP			2717	2691	2047	2746	1699	2191	2080	1834	1651	1650	1632	1671	1551	381	1153	1511	1606	1441	1545	1241	806	458	469	356	391	430	353	376	318	288	322	283	288
	INDETERM.
	(1) MFWQTC			55	76	79	54	38	28	21	14	30	41	19	14	11	10	16	37	31	6	15	37	27	17	6	9	5	7	10	17	8	14	12	21	9
	(2) DRGWQTC			42	65	43	46	32	28	19	13	25	41	15	16	10	15	14	30	21	9	15	27	18	21	11	11	6	5	1	9	5	10	5	12	7
	(3) CCWQTC			8	11	8	5	4	3	3	3	1	2	2	0	0	0	0	1	1	0	1	3	2	0	1	0	2	0	0	0	1	1	2	2	1
	(4) FFWQTP			8	5	7	6	4	4	1	3	5	3	2	3	0	0	0	1	4	2	4	1	5	4	5	0	1	1	1	1	2	3	1	1	0
	(5) HCWQTP			7	9	8	2	1	1	3	0	0	2	0	0	0	1	0	0	1	0	1	0	2	0	0	1	2	1	0	1	4	1	2	0	0
	(6) Shawnee Park			1	1	2	2	0	0	2	0	2	1	0	0	1	0	0	4	2	0	0	2	3	0	0	2	1	0	0	1	0	0	0	2	0
Total Tests	(1) MFWQTC	349850	3.4985	1462.79	1496.89	1197.33	1311.99	826.232	918.557	845.75	774.985	747.096	697.115	673.268	677.637	620.838	230.67	513.445	639.825	718.594	662.447	661.1	569.795	470.937	253.251	279.671	233.447	236.265	237.367	208.13	240.389	225.239	238.837	226.219	197.432	193.552
	(2) DRGWQTC	295910	2.9591	1519.24	1521.7	1205.14	1338.78	860.059	957.82	884.101	797.25	798.892	757.759	738.883	720.876	665.212	211.261	578.409	691.909	779.87	762.78	694.661	631.225	498.318	245.779	266.732	231.489	230.427	240.807	230.234	247.421	244.862	248.628	236.655	211.309	221.11
	(3) CCWQTC	55928	0.55928	1738.2	1813.3	1430.41	1524.92	905.246	1026.57	952.756	872.04	869.23	847.518	806.649	794.644	751.987	217.116	657.733	758.884	814.823	805.117	741.004	654.924	490.426	241.126	273.566	229.632	241.382	232.697	204.6	224.523	236.529	218.648	204.855	204.089	197.959
	(4) FFWQTP	32460	0.3246	1784.61	1788.13	1382.36	1644.66	978.347	1111.26	1029.84	968.665	1026.76	918.053	896.488	861.72	833.113	203.327	562.891	763.577	824.751	802.746	822.111	612.622	466.508	286.947	336.678	281.665	258.34	239.416	245.137	230.614	204.207	201.567	159.317	162.398	183.082
	(5) HCWQTP	31269	0.31269	1659.79	1669.84	1280.59	1508.57	893.628	1078.2	1008.76	877.638	770.731	768.447	752.914	771.645	722.761	179.548	546.868	711.796	784.894	714.994	775.3	624.535	429.453	259.043	264.525	206.96	225.691	240.311	215.64	227.976	207.874	177.721	193.711	177.721	168.583
Percent Positive	(1) MFWQTC			25.5143	24.7722	23.0032	14.4662	12.1923	7.3972	5.37852	4.2468	2.65632	2.16143	1.68001	1.4884	1.4141	4.81501	3.16526	3.66328	5.61427	7.05172	8.73379	9.71764	9.92803	16.4302	16.0169	15.6551	14.6388	17.3232	19.384	20.8595	20.4496	19.8324	18.1408	18.5315	18.1857
	(2) DRGWQTC			27.8592	29.283	28.2138	17.1072	13.8647	8.62903	5.85377	4.29333	2.6408	1.99414	1.24796	1.19877	1.18296	3.5649	1.56915	2.92353	4.21567	5.67089	6.29648	7.7935	8.43829	15.5765	16.8869	16.5381	16.1115	18.8252	21.1784	22.0293	23.6593	22.9903	24.9286	23.5093	21.8996
	(3) CCWQTC			26.7891	27.1447	26.1429	17.3199	14.9266	8.13635	5.65684	4.39367	2.93858	2.2604	2.08993	1.41434	1.63043	5.64706	2.52427	2.6927	5.76803	5.93274	8.34195	10.1404	10.9375	20.1271	20.3548	16.7964	20	21.2953	24.4694	25.1422	27.1058	28.6215	24.1895	26.9086	27.3548
	(4) FFWQTP			24.8829	28.3534	25.979	17.7415	13.6752	10.297	6.19658	5.27033	3.3862	1.77373	1.7673	1.53218	1.42631	3.67965	3.98749	3.22767	7.09712	8.71711	10.1178	13.4339	11.7925	18.0982	13.5948	17.0312	19.0801	19.8529	24.5961	27.0992	26.5086	24.0175	23.4807	23.5772	23.7981
	(5) HCWQTP			25.0206	26.1286	26.6857	16.7777	13.0879	7.11864	5.66123	4.52889	2.13397	1.78359	0.970874	1.06572	1.95954	2.79898	3.67586	3.01669	6.461	7.92332	8.89806	9.21726	14.0426	19.224	18.9983	21.1921	20.4453	18.0608	25.2119	24.4489	29.2308	25.7069	23.5849	27.2494	21.9512
Reported Cases	(1) MFWQTC	349850	3.4985	373.221	370.812	275.424	189.796	100.737	67.9475	45.4889	32.9121	19.8452	15.0677	11.311	10.086	8.77927	11.1068	16.2519	23.4386	40.3438	46.7139	57.739	55.3707	46.7547	41.6097	44.7947	36.5463	34.5863	41.1197	40.3438	50.1439	46.0606	47.3672	41.038	36.5871	35.1988
	(2) DRGWQTC	295910	2.9591	423.246	445.599	340.017	229.027	119.245	82.6506	51.7532	34.2286	21.0971	15.1108	9.22095	8.64162	7.86919	7.53125	9.07612	20.2282	32.8768	43.2564	43.7392	49.1945	42.0495	38.2838	45.0427	38.2838	37.1252	45.3323	48.76	54.505	57.9327	57.1602	58.9948	49.6773	48.4221
	(3) CCWQTC	55928	0.55928	465.65	492.214	373.95	264.115	135.123	83.5258	53.8958	38.3146	25.543	19.1573	16.8584	11.2389	12.2607	12.2607	16.603	20.4344	46.9992	47.7655	61.8142	66.4119	53.6404	48.5318	55.6838	38.57	48.2764	49.5535	50.0644	56.4501	64.113	62.5805	49.5535	54.9175	54.1513
	(4) FFWQTP	32460	0.3246	444.063	506.998	359.123	291.788	133.791	114.427	63.8148	51.0518	34.7681	16.2838	15.8437	13.2031	11.8828	7.48174	22.4452	24.6457	58.5336	69.9762	83.1793	82.2991	55.0128	51.932	45.7706	47.9711	49.2914	47.531	60.294	62.4945	54.1326	48.4112	37.4087	38.2889	43.5701
	(5) HCWQTP	31269	0.31269	415.29	436.306	341.735	253.103	116.957	76.7533	57.1081	39.7473	16.4471	13.706	7.30984	8.22357	14.1628	5.02552	20.1021	21.4727	50.712	56.6513	68.9866	57.565	60.3062	49.7983	50.2552	43.859	46.1434	43.4022	54.3669	55.7375	60.7631	45.6865	45.6865	48.4277	37.0061
	Week			1	2	3	4	5	6	7	8	9	10	11	12	13	14	15	16	17	18	19	20	21	22	23	24	25	26	27	28	29	30	31	32	33

## Sheet: VACCINATION PREFACE
	432,802 records in soutce: 'COVID-19 Vaccination with Sewersheds_Dec 21 to Aug 22' shapefile
		448,391 records after spatial join to five water quality treatment plant catchment area polygons (increase in records due to overlapping catchment areas)
			255,138 records after removing duplicates (duplicates were due to the data being spatial joined to overlapping polygons twice)
	*Note that Patient IDs on the following VACCINE DATA tab were redacted by KJS, even though they were anonymous serial codes.

## Sheet: VACCINE DATA
Patient_ID	Age_Years	Address_Zi	Address_Co	Vaccine_Ty	Administer_Dt	Zone_Num	Zone_Name
XXXX	14	40203	JEFFERSON	208	2021-12-03	1	Morriss Forman
XXXX	14	40206	JEFFERSON	208	2021-12-07	1	Morriss Forman
XXXX	14	40272	JEFFERSON	208	2021-12-03	2	Guthrie
XXXX	14	40210	JEFFERSON	208	2021-12-07	1	Morriss Forman
XXXX	14	40220	JEFFERSON	208	2021-12-03	2	Guthrie
XXXX	14	40291	JEFFERSON	208	2021-12-06	3	Cedar Creek
XXXX	14	40299	JEFFERSON	208	2021-12-05	3	Cedar Creek
XXXX	14	40299	JEFFERSON	208	2021-12-04	2	Guthrie
XXXX	14	40299	JEFFERSON	208	2021-12-04	3	Cedar Creek
XXXX	14	40219	JEFFERSON	208	2021-12-04	2	Guthrie
XXXX	14	40211	JEFFERSON	208	2021-12-02	1	Morriss Forman
XXXX	14	40245	JEFFERSON	208	2021-12-03	5	Hite Creek
XXXX	14	40214	JEFFERSON	208	2021-12-02	1	Morriss Forman
XXXX	14	40216	JEFFERSON	208	2021-12-03	2	Guthrie
XXXX	14	40214	JEFFERSON	208	2021-12-03	1	Morriss Forman
XXXX	14	40258	JEFFERSON	208	2021-12-04	2	Guthrie
XXXX	14	40216	JEFFERSON	208	2021-12-01	2	Guthrie
XXXX	14	40299	JEFFERSON	208	2021-12-01	3	Cedar Creek
XXXX	14	40220	JEFFERSON	208	2021-12-03	2	Guthrie
XXXX	14	40208	JEFFERSON	208	2021-12-02	1	Morriss Forman
XXXX	14	40291	JEFFERSON	208	2021-12-03	2	Guthrie
XXXX	14	40258	JEFFERSON	208	2021-12-07	2	Guthrie
XXXX	14	40222	JEFFERSON	208	2021-12-05	1	Morriss Forman
XXXX	15	40214	JEFFERSON	208	2021-12-07	2	Guthrie
XXXX	14	40215	JEFFERSON	208	2021-12-07	1	Morriss Forman
XXXX	15	40216	JEFFERSON	208	2021-12-03	2	Guthrie
XXXX	14	40291	JEFFERSON	208	2021-12-03	3	Cedar Creek
XXXX	14	40059	JEFFERSON	208	2021-12-03	5	Hite Creek
XXXX	14	40210	JEFFERSON	208	2021-12-04	1	Morriss Forman
XXXX	14	40299	JEFFERSON	208	2021-12-04	2	Guthrie
XXXX	14	40219	JEFFERSON	208	2021-12-01	2	Guthrie
XXXX	14	40214	JEFFERSON	208	2021-12-03	1	Morriss Forman
XXXX	14	40217	JEFFERSON	208	2021-12-05	1	Morriss Forman
XXXX	14	40291	JEFFERSON	208	2021-12-07	2	Guthrie
XXXX	14	40258	JEFFERSON	208	2021-12-04	2	Guthrie
XXXX	14	40214	JEFFERSON	208	2021-12-07	1	Morriss Forman
XXXX	14	40205	JEFFERSON	208	2021-12-03	1	Morriss Forman
XXXX	14	40216	JEFFERSON	208	2021-12-07	2	Guthrie
XXXX	14	40216	JEFFERSON	208	2021-12-04	2	Guthrie
XXXX	13	40212	JEFFERSON	208	2021-12-06	1	Morriss Forman
XXXX	13	40245	JEFFERSON	208	2021-12-03	4	Floyds Fork
XXXX	13	40211	JEFFERSON	208	2021-12-04	1	Morriss Forman
XXXX	13	40243	JEFFERSON	208	2021-12-03	4	Floyds Fork
XXXX	13	40216	JEFFERSON	208	2021-12-04	2	Guthrie
XXXX	13	40218	JEFFERSON	208	2021-12-02	2	Guthrie
XXXX	13	40215	JEFFERSON	208	2021-12-02	1	Morriss Forman
XXXX	13	40202	JEFFERSON	208	2021-12-01	1	Morriss Forman
XXXX	13	40258	JEFFERSON	208	2021-12-05	2	Guthrie
XXXX	13	40216	JEFFERSON	208	2021-12-07	2	Guthrie
XXXX	13	40211	JEFFERSON	208	2021-12-02	1	Morriss Forman
XXXX	13	40214	JEFFERSON	208	2021-12-03	2	Guthrie
XXXX	13	40299	JEFFERSON	208	2021-12-05	4	Floyds Fork
XXXX	14	40205	JEFFERSON	208	2021-12-04	1	Morriss Forman
XXXX	14	40299	JEFFERSON	208	2021-12-05	2	Guthrie
XXXX	14	40299	JEFFERSON	208	2021-12-05	3	Cedar Creek
XXXX	14	40272	JEFFERSON	208	2021-12-06	2	Guthrie
XXXX	14	40219	JEFFERSON	208	2021-12-05	2	Guthrie
XXXX	14	40215	JEFFERSON	208	2021-12-06	1	Morriss Forman
XXXX	14	40241	JEFFERSON	208	2021-12-03	5	Hite Creek
XXXX	14	40291	JEFFERSON	208	2021-12-05	2	Guthrie
XXXX	14	40219	JEFFERSON	208	2021-12-02	2	Guthrie
XXXX	14	40205	JEFFERSON	208	2021-12-04	1	Morriss Forman
XXXX	13	40059	JEFFERSON	208	2021-12-03	5	Hite Creek
XXXX	13	40207	JEFFERSON	208	2021-12-04	1	Morriss Forman
XXXX	13	40223	JEFFERSON	208	2021-12-03	4	Floyds Fork
XXXX	13	40118	JEFFERSON	208	2021-12-02	2	Guthrie
XXXX	13	40223	JEFFERSON	208	2021-12-07	1	Morriss Forman
XXXX	13	40118	JEFFERSON	208	2021-12-05	2	Guthrie
XXXX	13	40215	JEFFERSON	208	2021-12-07	1	Morriss Forman
XXXX	13	40243	JEFFERSON	208	2021-12-04	4	Floyds Fork
XXXX	13	40243	JEFFERSON	208	2021-12-04	4	Floyds Fork
XXXX	13	40213	JEFFERSON	208	2021-12-02	2	Guthrie
XXXX	13	40211	JEFFERSON	208	2021-12-07	1	Morriss Forman
XXXX	13	40211	JEFFERSON	208	2021-12-07	1	Morriss Forman
XXXX	13	40207	JEFFERSON	208	2021-12-05	1	Morriss Forman
XXXX	13	40203	JEFFERSON	208	2021-12-03	1	Morriss Forman
XXXX	13	40217	JEFFERSON	208	2021-12-05	1	Morriss Forman
XXXX	13	40245	JEFFERSON	208	2021-12-01	5	Hite Creek
XXXX	12	40245	JEFFERSON	208	2021-12-06	5	Hite Creek
XXXX	12	40217	JEFFERSON	208	2021-12-07	1	Morriss Forman
XXXX	12	40299	JEFFERSON	208	2021-12-03	2	Guthrie
XXXX	12	40272	JEFFERSON	208	2021-12-06	2	Guthrie
XXXX	12	40223	JEFFERSON	208	2021-12-03	1	Morriss Forman
XXXX	12	40291	JEFFERSON	218	2021-12-02	3	Cedar Creek
XXXX	12	40211	JEFFERSON	208	2021-12-04	1	Morriss Forman
XXXX	12	40215	JEFFERSON	208	2021-12-05	1	Morriss Forman
XXXX	12	40215	JEFFERSON	208	2021-12-05	1	Morriss Forman
XXXX	12	40219	JEFFERSON	208	2021-12-04	2	Guthrie
XXXX	12	40245	JEFFERSON	208	2021-12-02	4	Floyds Fork
XXXX	12	40299	JEFFERSON	208	2021-12-03	2	Guthrie
XXXX	12	40241	JEFFERSON	208	2021-12-01	5	Hite Creek
XXXX	12	40210	JEFFERSON	208	2021-12-01	1	Morriss Forman
XXXX	12	40291	JEFFERSON	208	2021-12-04	3	Cedar Creek
XXXX	12	40218	JEFFERSON	208	2021-12-02	1	Morriss Forman
XXXX	12	40241	JEFFERSON	208	2021-12-07	5	Hite Creek
XXXX	12	40222	JEFFERSON	208	2021-12-06	1	Morriss Forman
XXXX	12	40206	JEFFERSON	208	2021-12-04	1	Morriss Forman
XXXX	12	40223	JEFFERSON	218	2021-12-01	4	Floyds Fork
XXXX	12	40258	JEFFERSON	208	2021-12-05	2	Guthrie
XXXX	12	40213	JEFFERSON	208	2021-12-03	1	Morriss Forman
XXXX	12	40118	JEFFERSON	208	2021-12-05	2	Guthrie
XXXX	12	40205	JEFFERSON	208	2021-12-07	1	Morriss Forman
XXXX	12	40206	JEFFERSON	208	2021-12-07	1	Morriss Forman
XXXX	12	40245	JEFFERSON	218	2021-12-02	5	Hite Creek
XXXX	12	40207	JEFFERSON	208	2021-12-04	1	Morriss Forman
XXXX	12	40245	JEFFERSON	208	2021-12-03	5	Hite Creek
XXXX	12	40223	JEFFERSON	218	2021-12-07	4	Floyds Fork
XXXX	12	40229	JEFFERSON	208	2021-12-04	2	Guthrie
XXXX	12	40245	JEFFERSON	218	2021-12-04	4	Floyds Fork
XXXX	12	40228	JEFFERSON	218	2021-12-05	2	Guthrie
XXXX	12	40299	JEFFERSON	218	2021-12-07	2	Guthrie
XXXX	12	40207	JEFFERSON	218	2021-12-05	1	Morriss Forman
XXXX	12	40059	JEFFERSON	218	2021-12-03	5	Hite Creek
XXXX	12	40241	JEFFERSON	218	2021-12-04	1	Morriss Forman
XXXX	12	40258	JEFFERSON	208	2021-12-04	2	Guthrie
XXXX	12	40222	JEFFERSON	208	2021-12-07	1	Morriss Forman
XXXX	12	40241	JEFFERSON	208	2021-12-04	1	Morriss Forman
XXXX	12	40241	JEFFERSON	208	2021-12-04	1	Morriss Forman
XXXX	12	40291	JEFFERSON	218	2021-12-05	2	Guthrie
XXXX	12	40214	JEFFERSON	218	2021-12-04	1	Morriss Forman
XXXX	12	40217	JEFFERSON	218	2021-12-06	1	Morriss Forman
XXXX	12	40258	JEFFERSON	218	2021-12-04	2	Guthrie
XXXX	12	40205	JEFFERSON	218	2021-12-07	1	Morriss Forman
XXXX	12	40245	JEFFERSON	218	2021-12-04	5	Hite Creek
XXXX	12	40218	JEFFERSON	218	2021-12-05	2	Guthrie
XXXX	12	40207	JEFFERSON	218	2021-12-04	1	Morriss Forman
XXXX	12	40245	JEFFERSON	218	2021-12-06	4	Floyds Fork
XXXX	12	40299	JEFFERSON	218	2021-12-04	3	Cedar Creek
XXXX	12	40291	JEFFERSON	218	2021-12-05	2	Guthrie
XXXX	12	40219	JEFFERSON	218	2021-12-05	2	Guthrie
XXXX	12	40220	JEFFERSON	218	2021-12-02	1	Morriss Forman
XXXX	12	40214	JEFFERSON	218	2021-12-04	2	Guthrie
XXXX	12	40241	JEFFERSON	218	2021-12-01	5	Hite Creek
XXXX	12	40299	JEFFERSON	218	2021-12-05	3	Cedar Creek
XXXX	12	40299	JEFFERSON	218	2021-12-01	3	Cedar Creek
XXXX	12	40299	JEFFERSON	218	2021-12-01	3	Cedar Creek
XXXX	12	40207	JEFFERSON	218	2021-12-03	1	Morriss Forman
XXXX	12	40218	JEFFERSON	218	2021-12-06	2	Guthrie
XXXX	12	40214	JEFFERSON	218	2021-12-04	2	Guthrie
XXXX	12	40241	JEFFERSON	218	2021-12-01	1	Morriss Forman
XXXX	12	40212	JEFFERSON	218	2021-12-03	1	Morriss Forman
XXXX	12	40220	JEFFERSON	218	2021-12-04	2	Guthrie
XXXX	12	40220	JEFFERSON	218	2021-12-05	2	Guthrie
XXXX	12	40203	JEFFERSON	218	2021-12-01	1	Morriss Forman
XXXX	12	40207	JEFFERSON	218	2021-12-05	1	Morriss Forman
XXXX	12	40216	JEFFERSON	218	2021-12-03	2	Guthrie
XXXX	12	40223	JEFFERSON	218	2021-12-02	1	Morriss Forman
XXXX	12	40299	JEFFERSON	218	2021-12-07	3	Cedar Creek
XXXX	12	40215	JEFFERSON	218	2021-12-04	1	Morriss Forman
XXXX	12	40241	JEFFERSON	218	2021-12-03	1	Morriss Forman
XXXX	12	40204	JEFFERSON	208	2021-12-07	1	Morriss Forman
XXXX	12	40059	JEFFERSON	218	2021-12-03	5	Hite Creek
XXXX	12	40214	JEFFERSON	218	2021-12-05	2	Guthrie
XXXX	12	40223	JEFFERSON	218	2021-12-04	1	Morriss Forman
XXXX	12	40205	JEFFERSON	208	2021-12-02	1	Morriss Forman
XXXX	12	40223	JEFFERSON	208	2021-12-02	1	Morriss Forman
XXXX	12	40203	JEFFERSON	208	2021-12-02	1	Morriss Forman
XXXX	12	40204	JEFFERSON	208	2021-12-06	1	Morriss Forman
XXXX	12	40245	JEFFERSON	208	2021-12-01	4	Floyds Fork
XXXX	12	40228	JEFFERSON	208	2021-12-04	2	Guthrie
XXXX	13	40258	JEFFERSON	208	2021-12-07	2	Guthrie
XXXX	12	40214	JEFFERSON	208	2021-12-03	1	Morriss Forman
XXXX	12	40299	JEFFERSON	208	2021-12-01	3	Cedar Creek
XXXX	12	40208	JEFFERSON	208	2021-12-07	1	Morriss Forman
XXXX	12	40299	JEFFERSON	208	2021-12-02	2	Guthrie
XXXX	12	40219	JEFFERSON	208	2021-12-03	2	Guthrie
XXXX	12	40223	JEFFERSON	208	2021-12-04	1	Morriss Forman
XXXX	12	40228	JEFFERSON	208	2021-12-03	3	Cedar Creek
XXXX	12	40212	JEFFERSON	208	2021-12-01	1	Morriss Forman
XXXX	12	40207	JEFFERSON	208	2021-12-04	1	Morriss Forman
XXXX	12	40214	JEFFERSON	208	2021-12-02	2	Guthrie
XXXX	12	40242	JEFFERSON	208	2021-12-03	1	Morriss Forman
XXXX	12	40216	JEFFERSON	208	2021-12-02	2	Guthrie
XXXX	12	40299	JEFFERSON	208	2021-12-05	3	Cedar Creek
XXXX	12	40242	JEFFERSON	208	2021-12-05	1	Morriss Forman
XXXX	12	40208	JEFFERSON	208	2021-12-07	1	Morriss Forman
XXXX	12	40213	JEFFERSON	208	2021-12-01	1	Morriss Forman
XXXX	13	40214	JEFFERSON	208	2021-12-07	1	Morriss Forman
XXXX	13	40216	JEFFERSON	208	2021-12-07	2	Guthrie
XXXX	13	40299	JEFFERSON	208	2021-12-01	2	Guthrie
XXXX	13	40203	JEFFERSON	208	2021-12-04	1	Morriss Forman
XXXX	13	40059	JEFFERSON	208	2021-12-05	1	Morriss Forman
XXXX	13	40212	JEFFERSON	208	2021-12-07	1	Morriss Forman
XXXX	12	40228	JEFFERSON	208	2021-12-04	2	Guthrie
XXXX	12	40216	JEFFERSON	208	2021-12-04	2	Guthrie
XXXX	12	40059	JEFFERSON	208	2021-12-05	5	Hite Creek
XXXX	12	40211	JEFFERSON	208	2021-12-03	1	Morriss Forman
XXXX	12	40299	JEFFERSON	208	2021-12-02	2	Guthrie
XXXX	12	40299	JEFFERSON	208	2021-12-02	3	Cedar Creek
XXXX	12	40202	JEFFERSON	208	2021-12-01	1	Morriss Forman
XXXX	12	40258	JEFFERSON	208	2021-12-03	2	Guthrie
XXXX	12	40241	JEFFERSON	208	2021-12-06	5	Hite Creek
XXXX	12	40213	JEFFERSON	208	2021-12-05	1	Morriss Forman
XXXX	12	40210	JEFFERSON	208	2021-12-03	1	Morriss Forman
XXXX	12	40208	JEFFERSON	208	2021-12-03	1	Morriss Forman
XXXX	12	40222	JEFFERSON	208	2021-12-07	1	Morriss Forman
XXXX	12	40245	JEFFERSON	208	2021-12-07	4	Floyds Fork
XXXX	12	40218	JEFFERSON	208	2021-12-04	2	Guthrie
XXXX	12	40291	JEFFERSON	208	2021-12-05	2	Guthrie
XXXX	12	40216	JEFFERSON	208	2021-12-01	2	Guthrie
XXXX	12	40299	JEFFERSON	208	2021-12-04	2	Guthrie
XXXX	12	40215	JEFFERSON	208	2021-12-06	1	Morriss Forman
XXXX	12	40220	JEFFERSON	208	2021-12-04	2	Guthrie
XXXX	12	40216	JEFFERSON	208	2021-12-04	2	Guthrie
XXXX	12	40223	JEFFERSON	208	2021-12-03	1	Morriss Forman
XXXX	12	40272	JEFFERSON	208	2021-12-03	2	Guthrie
XXXX	12	40207	JEFFERSON	208	2021-12-02	1	Morriss Forman
XXXX	12	40210	JEFFERSON	208	2021-12-03	1	Morriss Forman
XXXX	12	40205	JEFFERSON	208	2021-12-01	1	Morriss Forman
XXXX	12	40218	JEFFERSON	208	2021-12-04	1	Morriss Forman
XXXX	12	40258	JEFFERSON	208	2021-12-01	2	Guthrie
XXXX	12	40229	JEFFERSON	208	2021-12-03	2	Guthrie
XXXX	12	40272	JEFFERSON	208	2021-12-06	2	Guthrie
XXXX	12	40214	JEFFERSON	208	2021-12-07	1	Morriss Forman
XXXX	12	40242	JEFFERSON	208	2021-12-01	1	Morriss Forman
XXXX	12	40245	JEFFERSON	208	2021-12-01	4	Floyds Fork
XXXX	12	40272	JEFFERSON	208	2021-12-07	2	Guthrie
XXXX	12	40299	JEFFERSON	208	2021-12-02	4	Floyds Fork
XXXX	12	40208	JEFFERSON	208	2021-12-06	1	Morriss Forman
XXXX	12	40245	JEFFERSON	208	2021-12-04	4	Floyds Fork
XXXX	12	40204	JEFFERSON	208	2021-12-04	1	Morriss Forman
XXXX	12	40214	JEFFERSON	208	2021-12-04	1	Morriss Forman
XXXX	12	40204	JEFFERSON	208	2021-12-04	1	Morriss Forman
XXXX	12	40222	JEFFERSON	208	2021-12-04	1	Morriss Forman
XXXX	12	40216	JEFFERSON	208	2021-12-06	2	Guthrie
XXXX	12	40241	JEFFERSON	208	2021-12-03	5	Hite Creek
XXXX	12	40214	JEFFERSON	208	2021-12-04	1	Morriss Forman
XXXX	12	40291	JEFFERSON	208	2021-12-06	3	Cedar Creek
XXXX	12	40205	JEFFERSON	208	2021-12-06	1	Morriss Forman
XXXX	12	40222	JEFFERSON	208	2021-12-05	1	Morriss Forman
XXXX	12	40299	JEFFERSON	208	2021-12-02	3	Cedar Creek
XXXX	12	40216	JEFFERSON	208	2021-12-01	2	Guthrie
XXXX	12	40272	JEFFERSON	208	2021-12-02	2	Guthrie
XXXX	12	40205	JEFFERSON	208	2021-12-02	1	Morriss Forman
XXXX	12	40205	JEFFERSON	208	2021-12-02	1	Morriss Forman
XXXX	12	40222	JEFFERSON	208	2021-12-04	1	Morriss Forman
XXXX	12	40223	JEFFERSON	208	2021-12-04	1	Morriss Forman
XXXX	12	40245	JEFFERSON	208	2021-12-03	4	Floyds Fork
XXXX	12	40059	JEFFERSON	208	2021-12-04	5	Hite Creek
XXXX	12	40223	JEFFERSON	208	2021-12-06	1	Morriss Forman
XXXX	12	40299	JEFFERSON	208	2021-12-04	3	Cedar Creek
XXXX	12	40245	JEFFERSON	208	2021-12-02	5	Hite Creek
XXXX	12	40223	JEFFERSON	208	2021-12-03	1	Morriss Forman
XXXX	12	40206	JEFFERSON	208	2021-12-03	1	Morriss Forman
XXXX	12	40219	JEFFERSON	208	2021-12-07	2	Guthrie
XXXX	11	40215	JEFFERSON	218	2021-12-04	1	Morriss Forman
XXXX	11	40291	JEFFERSON	218	2021-12-06	3	Cedar Creek
XXXX	11	40258	JEFFERSON	218	2021-12-06	2	Guthrie
XXXX	11	40206	JEFFERSON	218	2021-12-01	1	Morriss Forman
XXXX	12	40205	JEFFERSON	218	2021-12-02	1	Morriss Forman
XXXX	12	40223	JEFFERSON	218	2021-12-05	2	Guthrie
XXXX	12	40223	JEFFERSON	218	2021-12-05	1	Morriss Forman
XXXX	12	40223	JEFFERSON	218	2021-12-05	3	Cedar Creek
XXXX	12	40291	JEFFERSON	218	2021-12-03	3	Cedar Creek
XXXX	12	40205	JEFFERSON	218	2021-12-06	1	Morriss Forman
XXXX	12	40228	JEFFERSON	218	2021-12-01	3	Cedar Creek
XXXX	12	40291	JEFFERSON	218	2021-12-04	3	Cedar Creek
XXXX	12	40214	JEFFERSON	218	2021-12-03	2	Guthrie
XXXX	12	40059	JEFFERSON	218	2021-12-01	5	Hite Creek
XXXX	12	40214	JEFFERSON	218	2021-12-03	2	Guthrie
XXXX	12	40209	JEFFERSON	218	2021-12-05	1	Morriss Forman
XXXX	12	40223	JEFFERSON	208	2021-12-01	4	Floyds Fork
XXXX	12	40216	JEFFERSON	218	2021-12-04	1	Morriss Forman
XXXX	12	40299	JEFFERSON	218	2021-12-05	2	Guthrie
XXXX	12	40207	JEFFERSON	218	2021-12-04	1	Morriss Forman
XXXX	12	40228	JEFFERSON	218	2021-12-04	2	Guthrie
XXXX	12	40258	JEFFERSON	218	2021-12-04	2	Guthrie
XXXX	12	40291	JEFFERSON	218	2021-12-05	2	Guthrie
XXXX	12	40207	JEFFERSON	218	2021-12-05	1	Morriss Forman
XXXX	12	40216	JEFFERSON	218	2021-12-05	1	Morriss Forman
XXXX	12	40291	JEFFERSON	218	2021-12-04	3	Cedar Creek
XXXX	12	40241	JEFFERSON	218	2021-12-01	1	Morriss Forman
XXXX	12	40207	JEFFERSON	218	2021-12-05	1	Morriss Forman
XXXX	12	40220	JEFFERSON	218	2021-12-04	2	Guthrie
XXXX	12	40291	JEFFERSON	218	2021-12-04	3	Cedar Creek
XXXX	12	40241	JEFFERSON	218	2021-12-04	5	Hite Creek
XXXX	12	40207	JEFFERSON	218	2021-12-07	1	Morriss Forman
XXXX	12	40291	JEFFERSON	218	2021-12-03	3	Cedar Creek
XXXX	12	40245	JEFFERSON	218	2021-12-04	5	Hite Creek
XXXX	12	40220	JEFFERSON	218	2021-12-02	2	Guthrie
XXXX	12	40291	JEFFERSON	218	2021-12-05	3	Cedar Creek
XXXX	12	40291	JEFFERSON	218	2021-12-04	3	Cedar Creek
XXXX	12	40214	JEFFERSON	218	2021-12-07	2	Guthrie
XXXX	12	40220	JEFFERSON	218	2021-12-04	2	Guthrie
XXXX	12	40059	JEFFERSON	218	2021-12-05	5	Hite Creek
XXXX	12	40245	JEFFERSON	218	2021-12-07	5	Hite Creek
XXXX	12	40212	JEFFERSON	218	2021-12-04	1	Morriss Forman
XXXX	12	40245	JEFFERSON	218	2021-12-04	4	Floyds Fork
XXXX	12	40243	JEFFERSON	218	2021-12-04	1	Morriss Forman
XXXX	12	40213	JEFFERSON	218	2021-12-05	1	Morriss Forman
XXXX	12	40206	JEFFERSON	218	2021-12-07	1	Morriss Forman
XXXX	12	40059	JEFFERSON	218	2021-12-04	5	Hite Creek
XXXX	12	40205	JEFFERSON	218	2021-12-01	1	Morriss Forman
XXXX	12	40208	JEFFERSON	218	2021-12-01	1	Morriss Forman
XXXX	12	40211	JEFFERSON	218	2021-12-04	1	Morriss Forman
XXXX	12	40212	JEFFERSON	218	2021-12-01	1	Morriss Forman
XXXX	12	40216	JEFFERSON	218	2021-12-05	2	Guthrie
XXXX	12	40223	JEFFERSON	218	2021-12-01	1	Morriss Forman
XXXX	12	40220	JEFFERSON	218	2021-12-05	2	Guthrie
XXXX	12	40211	JEFFERSON	218	2021-12-04	1	Morriss Forman
XXXX	12	40211	JEFFERSON	218	2021-12-04	1	Morriss Forman
XXXX	12	40220	JEFFERSON	218	2021-12-04	1	Morriss Forman
XXXX	12	40205	JEFFERSON	218	2021-12-04	1	Morriss Forman
XXXX	12	40223	JEFFERSON	218	2021-12-01	1	Morriss Forman
XXXX	12	40258	JEFFERSON	218	2021-12-02	2	Guthrie
XXXX	12	40245	JEFFERSON	218	2021-12-03	5	Hite Creek
XXXX	12	40272	JEFFERSON	218	2021-12-06	2	Guthrie
XXXX	12	40218	JEFFERSON	218	2021-12-05	2	Guthrie
XXXX	12	40218	JEFFERSON	218	2021-12-03	2	Guthrie
XXXX	12	40291	JEFFERSON	218	2021-12-04	3	Cedar Creek
XXXX	12	40228	JEFFERSON	218	2021-12-05	3	Cedar Creek
XXXX	12	40206	JEFFERSON	218	2021-12-06	1	Morriss Forman
XXXX	12	40299	JEFFERSON	218	2021-12-03	3	Cedar Creek
XXXX	12	40207	JEFFERSON	218	2021-12-01	1	Morriss Forman
XXXX	12	40205	JEFFERSON	218	2021-12-06	1	Morriss Forman
XXXX	12	40241	JEFFERSON	218	2021-12-02	1	Morriss Forman
XXXX	12	40207	JEFFERSON	218	2021-12-04	1	Morriss Forman
XXXX	12	40216	JEFFERSON	218	2021-12-06	2	Guthrie
XXXX	12	40245	JEFFERSON	218	2021-12-05	4	Floyds Fork
XXXX	12	40219	JEFFERSON	218	2021-12-07	2	Guthrie
XXXX	12	40241	JEFFERSON	218	2021-12-06	1	Morriss Forman
XXXX	12	40299	JEFFERSON	218	2021-12-03	3	Cedar Creek
XXXX	12	40242	JEFFERSON	218	2021-12-04	1	Morriss Forman
XXXX	12	40241	JEFFERSON	218	2021-12-02	1	Morriss Forman
XXXX	12	40207	JEFFERSON	218	2021-12-06	1	Morriss Forman
XXXX	12	40299	JEFFERSON	218	2021-12-05	3	Cedar Creek
XXXX	12	40207	JEFFERSON	218	2021-12-02	1	Morriss Forman
XXXX	12	40223	JEFFERSON	218	2021-12-03	1	Morriss Forman
XXXX	12	40220	JEFFERSON	218	2021-12-05	2	Guthrie
XXXX	12	40299	JEFFERSON	218	2021-12-02	2	Guthrie
XXXX	12	40245	JEFFERSON	218	2021-12-02	4	Floyds Fork
XXXX	11	40223	JEFFERSON	218	2021-12-02	1	Morriss Forman
XXXX	11	40241	JEFFERSON	218	2021-12-02	1	Morriss Forman
XXXX	11	40204	JEFFERSON	218	2021-12-03	1	Morriss Forman
XXXX	11	40242	JEFFERSON	218	2021-12-01	1	Morriss Forman
XXXX	11	40059	JEFFERSON	218	2021-12-02	5	Hite Creek
XXXX	11	40245	JEFFERSON	218	2021-12-04	4	Floyds Fork
XXXX	11	40218	JEFFERSON	218	2021-12-04	2	Guthrie
XXXX	11	40222	JEFFERSON	218	2021-12-04	1	Morriss Forman
XXXX	11	40207	JEFFERSON	218	2021-12-01	1	Morriss Forman
XXXX	12	40215	JEFFERSON	218	2021-12-07	1	Morriss Forman
XXXX	12	40220	JEFFERSON	218	2021-12-05	2	Guthrie
XXXX	12	40242	JEFFERSON	218	2021-12-06	1	Morriss Forman
XXXX	12	40241	JEFFERSON	218	2021-12-03	5	Hite Creek
XXXX	12	40220	JEFFERSON	218	2021-12-03	2	Guthrie
XXXX	12	40207	JEFFERSON	218	2021-12-02	1	Morriss Forman
XXXX	12	40211	JEFFERSON	218	2021-12-04	1	Morriss Forman
XXXX	12	40241	JEFFERSON	218	2021-12-07	1	Morriss Forman
XXXX	12	40220	JEFFERSON	218	2021-12-01	2	Guthrie
XXXX	11	40223	JEFFERSON	218	2021-12-05	1	Morriss Forman
XXXX	11	40220	JEFFERSON	218	2021-12-04	2	Guthrie
XXXX	12	40220	JEFFERSON	218	2021-12-05	2	Guthrie
XXXX	12	40207	JEFFERSON	218	2021-12-01	1	Morriss Forman
XXXX	12	40059	JEFFERSON	218	2021-12-02	5	Hite Creek
XXXX	12	40059	JEFFERSON	218	2021-12-02	5	Hite Creek
XXXX	12	40218	JEFFERSON	218	2021-12-07	2	Guthrie
XXXX	12	40219	JEFFERSON	218	2021-12-03	2	Guthrie
XXXX	12	40214	JEFFERSON	218	2021-12-02	1	Morriss Forman
XXXX	11	40205	JEFFERSON	218	2021-12-01	1	Morriss Forman
XXXX	11	40216	JEFFERSON	218	2021-12-05	2	Guthrie
XXXX	11	40214	JEFFERSON	218	2021-12-07	1	Morriss Forman
XXXX	11	40214	JEFFERSON	218	2021-12-07	2	Guthrie
XXXX	12	40228	JEFFERSON	218	2021-12-05	3	Cedar Creek
XXXX	11	40207	JEFFERSON	218	2021-12-01	1	Morriss Forman
XXXX	11	40242	JEFFERSON	218	2021-12-03	1	Morriss Forman
XXXX	11	40241	JEFFERSON	218	2021-12-02	1	Morriss Forman
XXXX	11	40299	JEFFERSON	218	2021-12-01	2	Guthrie
XXXX	11	40211	JEFFERSON	218	2021-12-04	1	Morriss Forman
XXXX	11	40217	JEFFERSON	218	2021-12-01	1	Morriss Forman
XXXX	11	40205	JEFFERSON	218	2021-12-05	1	Morriss Forman
XXXX	11	40272	JEFFERSON	218	2021-12-05	2	Guthrie
XXXX	11	40223	JEFFERSON	218	2021-12-03	1	Morriss Forman
XXXX	11	40223	JEFFERSON	218	2021-12-05	1	Morriss Forman
XXXX	11	40220	JEFFERSON	218	2021-12-05	2	Guthrie
XXXX	11	40207	JEFFERSON	218	2021-12-04	1	Morriss Forman
XXXX	11	40299	JEFFERSON	218	2021-12-01	3	Cedar Creek
XXXX	11	40299	JEFFERSON	218	2021-12-02	2	Guthrie
XXXX	11	40299	JEFFERSON	218	2021-12-02	3	Cedar Creek
XXXX	11	40211	JEFFERSON	218	2021-12-04	1	Morriss Forman
XXXX	11	40218	JEFFERSON	218	2021-12-05	2	Guthrie
XXXX	11	40228	JEFFERSON	218	2021-12-05	3	Cedar Creek
XXXX	11	40245	JEFFERSON	218	2021-12-06	5	Hite Creek
XXXX	11	40223	JEFFERSON	218	2021-12-02	1	Morriss Forman
XXXX	11	40202	JEFFERSON	218	2021-12-03	1	Morriss Forman
XXXX	11	40272	JEFFERSON	218	2021-12-03	2	Guthrie
XXXX	11	40245	JEFFERSON	218	2021-12-02	5	Hite Creek
XXXX	11	40291	JEFFERSON	218	2021-12-04	3	Cedar Creek
XXXX	11	40228	JEFFERSON	218	2021-12-02	2	Guthrie
XXXX	11	40220	JEFFERSON	218	2021-12-05	1	Morriss Forman
XXXX	11	40291	JEFFERSON	218	2021-12-06	3	Cedar Creek
XXXX	11	40299	JEFFERSON	218	2021-12-03	2	Guthrie
XXXX	11	40299	JEFFERSON	218	2021-12-03	3	Cedar Creek
XXXX	11	40241	JEFFERSON	218	2021-12-02	1	Morriss Forman
XXXX	11	40207	JEFFERSON	218	2021-12-06	1	Morriss Forman
XXXX	11	40245	JEFFERSON	218	2021-12-04	5	Hite Creek
XXXX	11	40205	JEFFERSON	218	2021-12-01	1	Morriss Forman
XXXX	11	40241	JEFFERSON	218	2021-12-05	1	Morriss Forman
XXXX	11	40291	JEFFERSON	218	2021-12-04	2	Guthrie
XXXX	11	40219	JEFFERSON	218	2021-12-05	2	Guthrie
XXXX	11	40245	JEFFERSON	218	2021-12-05	4	Floyds Fork
XXXX	11	40222	JEFFERSON	218	2021-12-05	1	Morriss Forman
XXXX	11	40241	JEFFERSON	218	2021-12-01	5	Hite Creek
XXXX	11	40245	JEFFERSON	218	2021-12-02	5	Hite Creek
XXXX	11	40207	JEFFERSON	218	2021-12-06	1	Morriss Forman
XXXX	11	40228	JEFFERSON	218	2021-12-04	2	Guthrie
XXXX	11	40213	JEFFERSON	218	2021-12-03	2	Guthrie
XXXX	11	40213	JEFFERSON	218	2021-12-02	2	Guthrie
XXXX	11	40213	JEFFERSON	218	2021-12-02	2	Guthrie
XXXX	11	40205	JEFFERSON	218	2021-12-05	1	Morriss Forman
XXXX	11	40241	JEFFERSON	218	2021-12-02	1	Morriss Forman
XXXX	11	40245	JEFFERSON	218	2021-12-03	5	Hite Creek
XXXX	11	40205	JEFFERSON	218	2021-12-01	1	Morriss Forman
XXXX	11	40214	JEFFERSON	218	2021-12-04	2	Guthrie
XXXX	11	40206	JEFFERSON	218	2021-12-01	1	Morriss Forman
XXXX	11	40291	JEFFERSON	218	2021-12-05	3	Cedar Creek
XXXX	11	40220	JEFFERSON	218	2021-12-04	2	Guthrie
XXXX	11	40291	JEFFERSON	218	2021-12-04	2	Guthrie
XXXX	11	40272	JEFFERSON	218	2021-12-06	2	Guthrie
XXXX	11	40272	JEFFERSON	218	2021-12-04	2	Guthrie
XXXX	11	40272	JEFFERSON	218	2021-12-04	2	Guthrie
XXXX	11	40258	JEFFERSON	218	2021-12-05	2	Guthrie
XXXX	11	40223	JEFFERSON	218	2021-12-05	1	Morriss Forman
XXXX	11	40207	JEFFERSON	218	2021-12-03	1	Morriss Forman
XXXX	11	40059	JEFFERSON	218	2021-12-05	5	Hite Creek
XXXX	11	40272	JEFFERSON	218	2021-12-06	2	Guthrie
XXXX	11	40217	JEFFERSON	218	2021-12-04	1	Morriss Forman
XXXX	11	40207	JEFFERSON	218	2021-12-04	1	Morriss Forman
XXXX	11	40220	JEFFERSON	218	2021-12-05	1	Morriss Forman
XXXX	11	40059	JEFFERSON	218	2021-12-04	5	Hite Creek
XXXX	11	40223	JEFFERSON	218	2021-12-06	1	Morriss Forman
XXXX	11	40216	JEFFERSON	218	2021-12-03	2	Guthrie
XXXX	11	40291	JEFFERSON	218	2021-12-04	2	Guthrie
XXXX	11	40218	JEFFERSON	218	2021-12-04	2	Guthrie
XXXX	11	40059	JEFFERSON	218	2021-12-01	5	Hite Creek
XXXX	11	40213	JEFFERSON	218	2021-12-07	1	Morriss Forman
XXXX	11	40207	JEFFERSON	218	2021-12-05	1	Morriss Forman
XXXX	11	40299	JEFFERSON	218	2021-12-05	2	Guthrie
XXXX	11	40299	JEFFERSON	218	2021-12-05	3	Cedar Creek
XXXX	11	40213	JEFFERSON	218	2021-12-05	1	Morriss Forman
XXXX	11	40218	JEFFERSON	218	2021-12-07	2	Guthrie
XXXX	11	40291	JEFFERSON	218	2021-12-04	3	Cedar Creek
XXXX	11	40220	JEFFERSON	218	2021-12-03	2	Guthrie
XXXX	11	40242	JEFFERSON	218	2021-12-01	1	Morriss Forman
XXXX	11	40241	JEFFERSON	218	2021-12-04	1	Morriss Forman
XXXX	11	40272	JEFFERSON	218	2021-12-04	2	Guthrie
XXXX	11	40218	JEFFERSON	218	2021-12-07	2	Guthrie
XXXX	11	40241	JEFFERSON	218	2021-12-02	5	Hite Creek
XXXX	11	40245	JEFFERSON	218	2021-12-03	5	Hite Creek
XXXX	11	40241	JEFFERSON	218	2021-12-05	1	Morriss Forman
XXXX	11	40205	JEFFERSON	218	2021-12-02	1	Morriss Forman
XXXX	11	40245	JEFFERSON	218	2021-12-07	4	Floyds Fork
XXXX	11	40223	JEFFERSON	218	2021-12-04	1	Morriss Forman
XXXX	11	40222	JEFFERSON	218	2021-12-03	1	Morriss Forman
XXXX	11	40223	JEFFERSON	218	2021-12-05	1	Morriss Forman
XXXX	11	40207	JEFFERSON	218	2021-12-02	1	Morriss Forman
XXXX	11	40223	JEFFERSON	218	2021-12-03	1	Morriss Forman
XXXX	11	40242	JEFFERSON	218	2021-12-04	1	Morriss Forman
XXXX	11	40219	JEFFERSON	218	2021-12-06	2	Guthrie
XXXX	11	40220	JEFFERSON	218	2021-12-03	1	Morriss Forman
XXXX	11	40245	JEFFERSON	218	2021-12-04	5	Hite Creek
XXXX	11	40204	JEFFERSON	218	2021-12-01	1	Morriss Forman
XXXX	11	40258	JEFFERSON	218	2021-12-05	2	Guthrie
XXXX	11	40299	JEFFERSON	218	2021-12-02	2	Guthrie
XXXX	11	40208	JEFFERSON	218	2021-12-06	1	Morriss Forman
XXXX	11	40241	JEFFERSON	218	2021-12-02	1	Morriss Forman
XXXX	11	40118	JEFFERSON	218	2021-12-04	2	Guthrie
XXXX	11	40215	JEFFERSON	218	2021-12-04	1	Morriss Forman
XXXX	11	40217	JEFFERSON	218	2021-12-04	1	Morriss Forman
XXXX	11	40223	JEFFERSON	218	2021-12-04	1	Morriss Forman
XXXX	11	40213	JEFFERSON	218	2021-12-05	1	Morriss Forman
XXXX	11	40211	JEFFERSON	218	2021-12-05	1	Morriss Forman
XXXX	11	40219	JEFFERSON	218	2021-12-04	2	Guthrie
XXXX	11	40258	JEFFERSON	218	2021-12-05	2	Guthrie
XXXX	11	40223	JEFFERSON	218	2021-12-05	4	Floyds Fork
XXXX	11	40216	JEFFERSON	218	2021-12-02	2	Guthrie
XXXX	11	40213	JEFFERSON	218	2021-12-03	2	Guthrie
XXXX	11	40207	JEFFERSON	218	2021-12-07	1	Morriss Forman
XXXX	11	40203	JEFFERSON	218	2021-12-06	1	Morriss Forman
XXXX	11	40212	JEFFERSON	218	2021-12-07	1	Morriss Forman
XXXX	11	40272	JEFFERSON	218	2021-12-02	2	Guthrie
XXXX	11	40217	JEFFERSON	218	2021-12-04	1	Morriss Forman
XXXX	11	40215	JEFFERSON	218	2021-12-04	1	Morriss Forman
XXXX	11	40222	JEFFERSON	218	2021-12-01	1	Morriss Forman
XXXX	11	40217	JEFFERSON	218	2021-12-01	1	Morriss Forman
XXXX	11	40205	JEFFERSON	218	2021-12-04	1	Morriss Forman
XXXX	11	40218	JEFFERSON	218	2021-12-07	2	Guthrie
XXXX	11	40211	JEFFERSON	218	2021-12-04	1	Morriss Forman
XXXX	11	40203	JEFFERSON	218	2021-12-01	1	Morriss Forman
XXXX	11	40213	JEFFERSON	218	2021-12-04	1	Morriss Forman
XXXX	11	40245	JEFFERSON	218	2021-12-04	5	Hite Creek
XXXX	11	40216	JEFFERSON	218	2021-12-01	2	Guthrie
XXXX	11	40206	JEFFERSON	218	2021-12-04	1	Morriss Forman
XXXX	11	40213	JEFFERSON	218	2021-12-04	2	Guthrie
XXXX	11	40299	JEFFERSON	218	2021-12-05	3	Cedar Creek
XXXX	11	40291	JEFFERSON	218	2021-12-04	3	Cedar Creek
XXXX	11	40216	JEFFERSON	218	2021-12-04	2	Guthrie
XXXX	11	40241	JEFFERSON	218	2021-12-04	1	Morriss Forman
XXXX	11	40241	JEFFERSON	218	2021-12-01	1	Morriss Forman
XXXX	11	40207	JEFFERSON	218	2021-12-02	1	Morriss Forman
XXXX	11	40219	JEFFERSON	218	2021-12-07	2	Guthrie
XXXX	11	40245	JEFFERSON	218	2021-12-06	5	Hite Creek
XXXX	11	40291	JEFFERSON	218	2021-12-04	3	Cedar Creek
XXXX	11	40228	JEFFERSON	218	2021-12-03	2	Guthrie
XXXX	11	40204	JEFFERSON	218	2021-12-04	1	Morriss Forman
XXXX	11	40272	JEFFERSON	218	2021-12-03	2	Guthrie
XXXX	11	40213	JEFFERSON	218	2021-12-05	2	Guthrie
XXXX	11	40220	JEFFERSON	218	2021-12-03	2	Guthrie
XXXX	11	40219	JEFFERSON	218	2021-12-02	2	Guthrie
XXXX	11	40207	JEFFERSON	218	2021-12-01	1	Morriss Forman
XXXX	11	40241	JEFFERSON	218	2021-12-01	5	Hite Creek
XXXX	11	40059	JEFFERSON	218	2021-12-01	5	Hite Creek
XXXX	11	40223	JEFFERSON	218	2021-12-04	1	Morriss Forman
XXXX	11	40243	JEFFERSON	218	2021-12-04	4	Floyds Fork
XXXX	11	40212	JEFFERSON	218	2021-12-04	1	Morriss Forman
XXXX	11	40243	JEFFERSON	218	2021-12-07	4	Floyds Fork
XXXX	11	40299	JEFFERSON	218	2021-12-05	2	Guthrie
XXXX	11	40205	JEFFERSON	218	2021-12-07	1	Morriss Forman
XXXX	11	40299	JEFFERSON	218	2021-12-04	3	Cedar Creek
XXXX	11	40216	JEFFERSON	218	2021-12-05	1	Morriss Forman
XXXX	11	40222	JEFFERSON	218	2021-12-07	1	Morriss Forman
XXXX	11	40205	JEFFERSON	218	2021-12-03	1	Morriss Forman
XXXX	11	40291	JEFFERSON	218	2021-12-04	2	Guthrie
XXXX	11	40216	JEFFERSON	218	2021-12-04	2	Guthrie
XXXX	11	40218	JEFFERSON	218	2021-12-01	1	Morriss Forman
XXXX	11	40243	JEFFERSON	218	2021-12-04	4	Floyds Fork
XXXX	11	40204	JEFFERSON	218	2021-12-01	1	Morriss Forman
XXXX	11	40215	JEFFERSON	218	2021-12-04	1	Morriss Forman
XXXX	11	40210	JEFFERSON	218	2021-12-02	1	Morriss Forman
XXXX	11	40203	JEFFERSON	218	2021-12-07	1	Morriss Forman
XXXX	11	40215	JEFFERSON	218	2021-12-07	1	Morriss Forman
XXXX	11	40299	JEFFERSON	218	2021-12-05	2	Guthrie
XXXX	11	40299	JEFFERSON	218	2021-12-05	3	Cedar Creek
XXXX	11	40205	JEFFERSON	218	2021-12-06	1	Morriss Forman
XXXX	11	40216	JEFFERSON	218	2021-12-05	2	Guthrie
XXXX	11	40222	JEFFERSON	218	2021-12-06	1	Morriss Forman
XXXX	11	40222	JEFFERSON	218	2021-12-06	1	Morriss Forman
XXXX	11	40220	JEFFERSON	218	2021-12-04	1	Morriss Forman
XXXX	11	40245	JEFFERSON	218	2021-12-04	4	Floyds Fork
XXXX	11	40241	JEFFERSON	218	2021-12-06	5	Hite Creek
XXXX	11	40206	JEFFERSON	218	2021-12-02	1	Morriss Forman
XXXX	11	40220	JEFFERSON	218	2021-12-03	2	Guthrie
XXXX	11	40241	JEFFERSON	218	2021-12-06	5	Hite Creek
XXXX	11	40222	JEFFERSON	218	2021-12-04	1	Morriss Forman
XXXX	11	40213	JEFFERSON	218	2021-12-04	2	Guthrie
XXXX	11	40258	JEFFERSON	218	2021-12-04	2	Guthrie
XXXX	11	40205	JEFFERSON	218	2021-12-06	1	Morriss Forman
XXXX	11	40218	JEFFERSON	218	2021-12-01	2	Guthrie
XXXX	11	40220	JEFFERSON	218	2021-12-03	2	Guthrie
XXXX	11	40222	JEFFERSON	218	2021-12-04	1	Morriss Forman
XXXX	11	40223	JEFFERSON	218	2021-12-04	1	Morriss Forman
XXXX	11	40242	JEFFERSON	218	2021-12-04	1	Morriss Forman
XXXX	11	40229	JEFFERSON	218	2021-12-05	3	Cedar Creek
XXXX	11	40212	JEFFERSON	218	2021-12-02	1	Morriss Forman
XXXX	11	40220	JEFFERSON	218	2021-12-04	1	Morriss Forman
XXXX	11	40291	JEFFERSON	218	2021-12-05	3	Cedar Creek
XXXX	11	40203	JEFFERSON	218	2021-12-06	1	Morriss Forman
XXXX	11	40299	JEFFERSON	218	2021-12-05	2	Guthrie
XXXX	11	40299	JEFFERSON	218	2021-12-05	3	Cedar Creek
XXXX	11	40291	JEFFERSON	218	2021-12-03	3	Cedar Creek
XXXX	11	40245	JEFFERSON	208	2021-12-01	4	Floyds Fork
XXXX	11	40241	JEFFERSON	218	2021-12-06	5	Hite Creek
XXXX	11	40207	JEFFERSON	218	2021-12-04	1	Morriss Forman
XXXX	11	40228	JEFFERSON	218	2021-12-02	2	Guthrie
XXXX	11	40203	JEFFERSON	218	2021-12-04	1	Morriss Forman
XXXX	11	40299	JEFFERSON	218	2021-12-04	2	Guthrie
XXXX	11	40207	JEFFERSON	218	2021-12-03	1	Morriss Forman
XXXX	11	40245	JEFFERSON	218	2021-12-04	4	Floyds Fork
XXXX	11	40241	JEFFERSON	218	2021-12-07	1	Morriss Forman
XXXX	11	40216	JEFFERSON	218	2021-12-02	2	Guthrie
XXXX	11	40205	JEFFERSON	218	2021-12-04	1	Morriss Forman
XXXX	11	40241	JEFFERSON	218	2021-12-04	5	Hite Creek
XXXX	11	40291	JEFFERSON	218	2021-12-04	3	Cedar Creek
XXXX	11	40214	JEFFERSON	218	2021-12-05	1	Morriss Forman
XXXX	11	40245	JEFFERSON	218	2021-12-01	5	Hite Creek
XXXX	11	40214	JEFFERSON	218	2021-12-01	1	Morriss Forman
XXXX	11	40214	JEFFERSON	218	2021-12-05	2	Guthrie
XXXX	11	40216	JEFFERSON	218	2021-12-05	2	Guthrie
XXXX	11	40216	JEFFERSON	218	2021-12-05	2	Guthrie
XXXX	11	40219	JEFFERSON	218	2021-12-02	2	Guthrie
XXXX	11	40215	JEFFERSON	218	2021-12-04	1	Morriss Forman
XXXX	11	40207	JEFFERSON	218	2021-12-04	1	Morriss Forman
XXXX	11	40204	JEFFERSON	218	2021-12-06	1	Morriss Forman
XXXX	11	40258	JEFFERSON	218	2021-12-04	2	Guthrie
XXXX	11	40299	JEFFERSON	218	2021-12-04	3	Cedar Creek
XXXX	11	40222	JEFFERSON	218	2021-12-04	1	Morriss Forman
XXXX	11	40222	JEFFERSON	218	2021-12-02	1	Morriss Forman
XXXX	11	40212	JEFFERSON	218	2021-12-03	1	Morriss Forman
XXXX	11	40299	JEFFERSON	218	2021-12-05	3	Cedar Creek
XXXX	11	40272	JEFFERSON	218	2021-12-04	2	Guthrie
XXXX	11	40272	JEFFERSON	218	2021-12-02	2	Guthrie
XXXX	11	40203	JEFFERSON	218	2021-12-03	1	Morriss Forman
XXXX	11	40207	JEFFERSON	218	2021-12-02	1	Morriss Forman
XXXX	11	40214	JEFFERSON	218	2021-12-04	2	Guthrie
XXXX	11	40214	JEFFERSON	218	2021-12-04	1	Morriss Forman
XXXX	11	40218	JEFFERSON	218	2021-12-02	2	Guthrie
XXXX	11	40243	JEFFERSON	218	2021-12-04	4	Floyds Fork
XXXX	11	40228	JEFFERSON	218	2021-12-05	2	Guthrie
XXXX	11	40207	JEFFERSON	218	2021-12-04	1	Morriss Forman
XXXX	11	40205	JEFFERSON	218	2021-12-05	1	Morriss Forman
XXXX	11	40241	JEFFERSON	218	2021-12-02	1	Morriss Forman
XXXX	11	40059	JEFFERSON	218	2021-12-03	1	Morriss Forman
XXXX	11	40291	JEFFERSON	218	2021-12-04	3	Cedar Creek
XXXX	11	40272	JEFFERSON	218	2021-12-04	2	Guthrie
XXXX	11	40207	JEFFERSON	218	2021-12-05	1	Morriss Forman
XXXX	11	40204	JEFFERSON	218	2021-12-07	1	Morriss Forman
XXXX	11	40204	JEFFERSON	218	2021-12-07	1	Morriss Forman
XXXX	11	40207	JEFFERSON	218	2021-12-07	1	Morriss Forman
XXXX	11	40228	JEFFERSON	218	2021-12-04	2	Guthrie
XXXX	11	40216	JEFFERSON	218	2021-12-04	2	Guthrie
XXXX	11	40299	JEFFERSON	218	2021-12-05	3	Cedar Creek
XXXX	11	40258	JEFFERSON	218	2021-12-07	2	Guthrie
XXXX	11	40207	JEFFERSON	218	2021-12-05	1	Morriss Forman
XXXX	11	40272	JEFFERSON	218	2021-12-04	2	Guthrie
XXXX	11	40291	JEFFERSON	218	2021-12-07	3	Cedar Creek
XXXX	11	40219	JEFFERSON	218	2021-12-03	2	Guthrie
XXXX	11	40206	JEFFERSON	218	2021-12-04	1	Morriss Forman
XXXX	11	40228	JEFFERSON	218	2021-12-05	3	Cedar Creek
XXXX	11	40299	JEFFERSON	218	2021-12-03	2	Guthrie
XXXX	11	40299	JEFFERSON	218	2021-12-03	3	Cedar Creek
XXXX	11	40204	JEFFERSON	218	2021-12-05	1	Morriss Forman
XXXX	11	40217	JEFFERSON	218	2021-12-07	1	Morriss Forman
XXXX	11	40222	JEFFERSON	218	2021-12-05	1	Morriss Forman
XXXX	11	40228	JEFFERSON	218	2021-12-01	2	Guthrie
XXXX	11	40258	JEFFERSON	218	2021-12-06	2	Guthrie
XXXX	11	40206	JEFFERSON	218	2021-12-05	1	Morriss Forman
XXXX	11	40299	JEFFERSON	218	2021-12-07	3	Cedar Creek
XXXX	11	40207	JEFFERSON	218	2021-12-07	1	Morriss Forman
XXXX	11	40245	JEFFERSON	218	2021-12-05	5	Hite Creek
XXXX	11	40211	JEFFERSON	218	2021-12-03	1	Morriss Forman
XXXX	11	40214	JEFFERSON	218	2021-12-04	1	Morriss Forman
XXXX	11	40299	JEFFERSON	218	2021-12-07	2	Guthrie
XXXX	11	40299	JEFFERSON	218	2021-12-07	3	Cedar Creek
XXXX	11	40272	JEFFERSON	218	2021-12-04	2	Guthrie
XXXX	11	40203	JEFFERSON	218	2021-12-02	1	Morriss Forman
XXXX	11	40291	JEFFERSON	218	2021-12-05	3	Cedar Creek
XXXX	11	40219	JEFFERSON	218	2021-12-04	2	Guthrie
XXXX	11	40216	JEFFERSON	218	2021-12-03	2	Guthrie
XXXX	11	40241	JEFFERSON	218	2021-12-04	5	Hite Creek
XXXX	11	40243	JEFFERSON	218	2021-12-05	4	Floyds Fork
XXXX	11	40223	JEFFERSON	218	2021-12-05	1	Morriss Forman
XXXX	11	40299	JEFFERSON	218	2021-12-07	2	Guthrie
XXXX	11	40214	JEFFERSON	218	2021-12-05	1	Morriss Forman
XXXX	11	40205	JEFFERSON	218	2021-12-04	1	Morriss Forman
XXXX	11	40223	JEFFERSON	218	2021-12-05	1	Morriss Forman
XXXX	11	40220	JEFFERSON	218	2021-12-04	2	Guthrie
XXXX	11	40205	JEFFERSON	218	2021-12-04	1	Morriss Forman
XXXX	11	40220	JEFFERSON	218	2021-12-04	2	Guthrie
XXXX	11	40220	JEFFERSON	218	2021-12-02	1	Morriss Forman
XXXX	11	40217	JEFFERSON	218	2021-12-04	1	Morriss Forman
XXXX	11	40211	JEFFERSON	218	2021-12-04	1	Morriss Forman
XXXX	11	40210	JEFFERSON	218	2021-12-04	1	Morriss Forman
XXXX	11	40222	JEFFERSON	218	2021-12-07	1	Morriss Forman
XXXX	11	40241	JEFFERSON	218	2021-12-05	1	Morriss Forman
XXXX	11	40291	JEFFERSON	218	2021-12-05	3	Cedar Creek
XXXX	11	40272	JEFFERSON	218	2021-12-05	2	Guthrie
XXXX	11	40207	JEFFERSON	218	2021-12-07	1	Morriss Forman
XXXX	11	40205	JEFFERSON	218	2021-12-06	1	Morriss Forman
XXXX	11	40242	JEFFERSON	218	2021-12-04	1	Morriss Forman
XXXX	11	40205	JEFFERSON	218	2021-12-01	1	Morriss Forman
XXXX	11	40229	JEFFERSON	218	2021-12-01	2	Guthrie
XXXX	11	40223	JEFFERSON	218	2021-12-03	1	Morriss Forman
XXXX	11	40210	JEFFERSON	218	2021-12-03	1	Morriss Forman
XXXX	11	40214	JEFFERSON	218	2021-12-07	2	Guthrie
XXXX	11	40207	JEFFERSON	218	2021-12-07	1	Morriss Forman
XXXX	11	40220	JEFFERSON	218	2021-12-04	1	Morriss Forman
XXXX	11	40218	JEFFERSON	218	2021-12-04	2	Guthrie
XXXX	11	40205	JEFFERSON	218	2021-12-04	1	Morriss Forman
XXXX	11	40245	JEFFERSON	218	2021-12-04	5	Hite Creek
XXXX	11	40245	JEFFERSON	218	2021-12-01	4	Floyds Fork
XXXX	11	40245	JEFFERSON	218	2021-12-01	4	Floyds Fork
XXXX	11	40220	JEFFERSON	218	2021-12-06	2	Guthrie
XXXX	11	40243	JEFFERSON	218	2021-12-07	4	Floyds Fork
XXXX	11	40214	JEFFERSON	218	2021-12-07	1	Morriss Forman
XXXX	11	40214	JEFFERSON	218	2021-12-04	1	Morriss Forman
XXXX	11	40205	JEFFERSON	218	2021-12-01	1	Morriss Forman
XXXX	11	40222	JEFFERSON	218	2021-12-04	1	Morriss Forman
XXXX	11	40220	JEFFERSON	218	2021-12-05	1	Morriss Forman
XXXX	11	40258	JEFFERSON	218	2021-12-04	2	Guthrie
XXXX	11	40299	JEFFERSON	218	2021-12-05	2	Guthrie
XXXX	11	40299	JEFFERSON	218	2021-12-05	3	Cedar Creek
XXXX	11	40243	JEFFERSON	218	2021-12-05	1	Morriss Forman
XXXX	11	40215	JEFFERSON	218	2021-12-02	1	Morriss Forman
XXXX	11	40220	JEFFERSON	218	2021-12-04	2	Guthrie
XXXX	11	40204	JEFFERSON	218	2021-12-01	1	Morriss Forman
XXXX	11	40213	JEFFERSON	218	2021-12-02	1	Morriss Forman
XXXX	11	40258	JEFFERSON	218	2021-12-06	2	Guthrie
XXXX	11	40299	JEFFERSON	218	2021-12-06	2	Guthrie
XXXX	11	40214	JEFFERSON	218	2021-12-05	1	Morriss Forman
XXXX	11	40206	JEFFERSON	218	2021-12-03	1	Morriss Forman
XXXX	11	40223	JEFFERSON	218	2021-12-07	1	Morriss Forman
XXXX	11	40217	JEFFERSON	218	2021-12-04	1	Morriss Forman
XXXX	11	40213	JEFFERSON	218	2021-12-02	1	Morriss Forman
XXXX	11	40291	JEFFERSON	218	2021-12-04	3	Cedar Creek
XXXX	11	40258	JEFFERSON	218	2021-12-01	2	Guthrie
XXXX	11	40245	JEFFERSON	218	2021-12-04	4	Floyds Fork
XXXX	11	40299	JEFFERSON	218	2021-12-02	3	Cedar Creek
XXXX	11	40245	JEFFERSON	218	2021-12-07	5	Hite Creek
XXXX	11	40214	JEFFERSON	218	2021-12-04	2	Guthrie
XXXX	11	40216	JEFFERSON	218	2021-12-01	2	Guthrie
XXXX	11	40291	JEFFERSON	218	2021-12-07	2	Guthrie
XXXX	11	40218	JEFFERSON	218	2021-12-05	1	Morriss Forman
XXXX	11	40205	JEFFERSON	218	2021-12-01	1	Morriss Forman
XXXX	11	40205	JEFFERSON	218	2021-12-02	1	Morriss Forman
XXXX	11	40220	JEFFERSON	218	2021-12-04	2	Guthrie
XXXX	11	40217	JEFFERSON	218	2021-12-02	1	Morriss Forman
XXXX	11	40207	JEFFERSON	218	2021-12-05	1	Morriss Forman
XXXX	11	40205	JEFFERSON	218	2021-12-06	1	Morriss Forman
XXXX	11	40204	JEFFERSON	218	2021-12-02	1	Morriss Forman
XXXX	11	40216	JEFFERSON	218	2021-12-01	2	Guthrie
XXXX	11	40118	JEFFERSON	218	2021-12-02	2	Guthrie
XXXX	11	40206	JEFFERSON	218	2021-12-05	1	Morriss Forman
XXXX	11	40216	JEFFERSON	218	2021-12-04	2	Guthrie
XXXX	11	40218	JEFFERSON	218	2021-12-04	2	Guthrie
XXXX	11	40207	JEFFERSON	218	2021-12-04	1	Morriss Forman
XXXX	11	40207	JEFFERSON	218	2021-12-04	1	Morriss Forman
XXXX	11	40216	JEFFERSON	218	2021-12-02	2	Guthrie
XXXX	11	40216	JEFFERSON	218	2021-12-02	1	Morriss Forman
XXXX	11	40218	JEFFERSON	218	2021-12-04	2	Guthrie
XXXX	11	40211	JEFFERSON	218	2021-12-01	1	Morriss Forman
XXXX	11	40220	JEFFERSON	218	2021-12-01	2	Guthrie
XXXX	11	40241	JEFFERSON	218	2021-12-02	1	Morriss Forman
XXXX	11	40214	JEFFERSON	218	2021-12-03	2	Guthrie
XXXX	11	40205	JEFFERSON	218	2021-12-04	1	Morriss Forman
XXXX	11	40291	JEFFERSON	218	2021-12-04	2	Guthrie
XXXX	11	40219	JEFFERSON	218	2021-12-04	2	Guthrie
XXXX	11	40299	JEFFERSON	218	2021-12-01	3	Cedar Creek
XXXX	11	40299	JEFFERSON	218	2021-12-05	2	Guthrie
XXXX	11	40299	JEFFERSON	218	2021-12-03	2	Guthrie
XXXX	11	40299	JEFFERSON	218	2021-12-03	3	Cedar Creek
XXXX	11	40206	JEFFERSON	218	2021-12-05	1	Morriss Forman
XXXX	11	40213	JEFFERSON	218	2021-12-01	2	Guthrie
XXXX	11	40291	JEFFERSON	218	2021-12-04	3	Cedar Creek
XXXX	11	40291	JEFFERSON	218	2021-12-05	2	Guthrie
XXXX	11	40245	JEFFERSON	218	2021-12-02	5	Hite Creek
XXXX	11	40222	JEFFERSON	218	2021-12-05	1	Morriss Forman
XXXX	11	40218	JEFFERSON	218	2021-12-04	1	Morriss Forman
XXXX	11	40219	JEFFERSON	218	2021-12-04	2	Guthrie
XXXX	11	40245	JEFFERSON	218	2021-12-01	5	Hite Creek
XXXX	11	40216	JEFFERSON	218	2021-12-07	2	Guthrie
XXXX	11	40219	JEFFERSON	218	2021-12-05	2	Guthrie
XXXX	11	40272	JEFFERSON	218	2021-12-02	2	Guthrie
XXXX	11	40205	JEFFERSON	218	2021-12-01	1	Morriss Forman
XXXX	11	40218	JEFFERSON	218	2021-12-05	2	Guthrie
XXXX	11	40207	JEFFERSON	218	2021-12-01	1	Morriss Forman
XXXX	11	40258	JEFFERSON	218	2021-12-05	2	Guthrie
XXXX	11	40217	JEFFERSON	218	2021-12-05	1	Morriss Forman
XXXX	11	40216	JEFFERSON	218	2021-12-05	1	Morriss Forman
XXXX	11	40215	JEFFERSON	218	2021-12-06	1	Morriss Forman
XXXX	11	40229	JEFFERSON	218	2021-12-05	2	Guthrie
XXXX	11	40272	JEFFERSON	218	2021-12-03	2	Guthrie
XXXX	11	40216	JEFFERSON	218	2021-12-04	2	Guthrie
XXXX	11	40213	JEFFERSON	218	2021-12-05	1	Morriss Forman
XXXX	11	40214	JEFFERSON	218	2021-12-05	1	Morriss Forman
XXXX	11	40211	JEFFERSON	218	2021-12-01	1	Morriss Forman
XXXX	11	40216	JEFFERSON	218	2021-12-04	2	Guthrie
XXXX	11	40216	JEFFERSON	218	2021-12-04	2	Guthrie
XXXX	11	40206	JEFFERSON	218	2021-12-03	1	Morriss Forman
XXXX	11	40207	JEFFERSON	218	2021-12-02	1	Morriss Forman
XXXX	11	40214	JEFFERSON	218	2021-12-05	1	Morriss Forman
XXXX	11	40299	JEFFERSON	218	2021-12-05	2	Guthrie
XXXX	11	40272	JEFFERSON	218	2021-12-05	2	Guthrie
XXXX	11	40220	JEFFERSON	218	2021-12-03	2	Guthrie
XXXX	11	40299	JEFFERSON	218	2021-12-04	2	Guthrie
XXXX	11	40220	JEFFERSON	218	2021-12-05	2	Guthrie
XXXX	11	40219	JEFFERSON	218	2021-12-04	2	Guthrie
XXXX	11	40216	JEFFERSON	218	2021-12-04	2	Guthrie
XXXX	11	40291	JEFFERSON	218	2021-12-04	2	Guthrie
XXXX	11	40245	JEFFERSON	218	2021-12-01	4	Floyds Fork
XXXX	11	40206	JEFFERSON	218	2021-12-07	1	Morriss Forman
XXXX	11	40258	JEFFERSON	218	2021-12-04	2	Guthrie
XXXX	11	40208	JEFFERSON	218	2021-12-06	1	Morriss Forman
XXXX	11	40212	JEFFERSON	218	2021-12-06	1	Morriss Forman
XXXX	11	40208	JEFFERSON	218	2021-12-04	1	Morriss Forman
XXXX	11	40241	JEFFERSON	218	2021-12-04	1	Morriss Forman
XXXX	11	40207	JEFFERSON	218	2021-12-06	1	Morriss Forman
XXXX	11	40207	JEFFERSON	218	2021-12-03	1	Morriss Forman
XXXX	11	40245	JEFFERSON	218	2021-12-06	4	Floyds Fork
XXXX	11	40299	JEFFERSON	218	2021-12-07	3	Cedar Creek
XXXX	11	40299	JEFFERSON	218	2021-12-04	3	Cedar Creek
XXXX	11	40299	JEFFERSON	218	2021-12-04	3	Cedar Creek
XXXX	11	40206	JEFFERSON	218	2021-12-02	1	Morriss Forman
XXXX	11	40228	JEFFERSON	218	2021-12-06	2	Guthrie
XXXX	11	40218	JEFFERSON	218	2021-12-02	2	Guthrie
XXXX	11	40241	JEFFERSON	218	2021-12-04	1	Morriss Forman
XXXX	11	40219	JEFFERSON	218	2021-12-04	2	Guthrie
XXXX	11	40214	JEFFERSON	218	2021-12-04	2	Guthrie
XXXX	11	40203	JEFFERSON	218	2021-12-05	1	Morriss Forman
XXXX	11	40299	JEFFERSON	218	2021-12-04	3	Cedar Creek
XXXX	11	40205	JEFFERSON	218	2021-12-01	1	Morriss Forman
XXXX	11	40223	JEFFERSON	218	2021-12-07	1	Morriss Forman
XXXX	11	40258	JEFFERSON	218	2021-12-03	2	Guthrie
XXXX	11	40272	JEFFERSON	218	2021-12-05	2	Guthrie
XXXX	11	40219	JEFFERSON	218	2021-12-05	2	Guthrie
XXXX	11	40213	JEFFERSON	218	2021-12-05	1	Morriss Forman
XXXX	11	40223	JEFFERSON	218	2021-12-04	1	Morriss Forman
XXXX	11	40059	JEFFERSON	218	2021-12-06	5	Hite Creek
XXXX	11	40223	JEFFERSON	218	2021-12-05	1	Morriss Forman
XXXX	11	40272	JEFFERSON	218	2021-12-04	2	Guthrie
XXXX	11	40218	JEFFERSON	218	2021-12-07	1	Morriss Forman
XXXX	11	40206	JEFFERSON	218	2021-12-07	1	Morriss Forman
XXXX	11	40203	JEFFERSON	218	2021-12-04	1	Morriss Forman
XXXX	11	40216	JEFFERSON	218	2021-12-04	2	Guthrie
XXXX	11	40241	JEFFERSON	218	2021-12-07	1	Morriss Forman
XXXX	11	40222	JEFFERSON	218	2021-12-06	1	Morriss Forman
XXXX	11	40219	JEFFERSON	218	2021-12-01	2	Guthrie
XXXX	11	40215	JEFFERSON	218	2021-12-04	1	Morriss Forman
XXXX	11	40207	JEFFERSON	218	2021-12-07	1	Morriss Forman
XXXX	11	40211	JEFFERSON	218	2021-12-07	1	Morriss Forman
XXXX	11	40243	JEFFERSON	218	2021-12-05	4	Floyds Fork
XXXX	11	40219	JEFFERSON	218	2021-12-02	2	Guthrie
XXXX	11	40291	JEFFERSON	218	2021-12-05	3	Cedar Creek
XXXX	11	40214	JEFFERSON	218	2021-12-07	2	Guthrie
XXXX	11	40059	JEFFERSON	218	2021-12-05	5	Hite Creek
XXXX	11	40222	JEFFERSON	218	2021-12-01	1	Morriss Forman
XXXX	11	40299	JEFFERSON	218	2021-12-06	3	Cedar Creek
XXXX	11	40245	JEFFERSON	218	2021-12-05	4	Floyds Fork
XXXX	11	40291	JEFFERSON	218	2021-12-05	3	Cedar Creek
XXXX	11	40216	JEFFERSON	218	2021-12-05	2	Guthrie
XXXX	11	40218	JEFFERSON	218	2021-12-06	2	Guthrie
XXXX	11	40245	JEFFERSON	218	2021-12-05	5	Hite Creek
XXXX	11	40299	JEFFERSON	218	2021-12-04	2	Guthrie
XXXX	11	40299	JEFFERSON	218	2021-12-04	3	Cedar Creek
XXXX	11	40210	JEFFERSON	218	2021-12-07	1	Morriss Forman
XXXX	11	40245	JEFFERSON	218	2021-12-03	4	Floyds Fork
XXXX	11	40223	JEFFERSON	218	2021-12-02	1	Morriss Forman
XXXX	11	40241	JEFFERSON	218	2021-12-07	1	Morriss Forman
XXXX	11	40245	JEFFERSON	218	2021-12-03	4	Floyds Fork
XXXX	11	40218	JEFFERSON	218	2021-12-04	2	Guthrie
XXXX	11	40223	JEFFERSON	218	2021-12-04	1	Morriss Forman
XXXX	11	40059	JEFFERSON	218	2021-12-04	1	Morriss Forman
XXXX	11	40213	JEFFERSON	218	2021-12-05	1	Morriss Forman
XXXX	11	40220	JEFFERSON	218	2021-12-05	2	Guthrie
XXXX	11	40299	JEFFERSON	218	2021-12-05	2	Guthrie
XXXX	11	40291	JEFFERSON	218	2021-12-04	2	Guthrie
XXXX	11	40291	JEFFERSON	218	2021-12-03	2	Guthrie
XXXX	11	40291	JEFFERSON	218	2021-12-02	2	Guthrie
XXXX	11	40218	JEFFERSON	218	2021-12-04	2	Guthrie
XXXX	11	40228	JEFFERSON	218	2021-12-04	3	Cedar Creek
XXXX	11	40215	JEFFERSON	218	2021-12-03	1	Morriss Forman
XXXX	11	40215	JEFFERSON	218	2021-12-06	1	Morriss Forman
XXXX	11	40219	JEFFERSON	218	2021-12-05	2	Guthrie
XXXX	11	40206	JEFFERSON	218	2021-12-02	1	Morriss Forman
XXXX	11	40214	JEFFERSON	218	2021-12-04	1	Morriss Forman
XXXX	11	40203	JEFFERSON	218	2021-12-01	1	Morriss Forman
XXXX	11	40211	JEFFERSON	218	2021-12-04	1	Morriss Forman
XXXX	11	40258	JEFFERSON	218	2021-12-06	2	Guthrie
XXXX	11	40205	JEFFERSON	218	2021-12-01	1	Morriss Forman
XXXX	11	40245	JEFFERSON	218	2021-12-04	5	Hite Creek
XXXX	11	40243	JEFFERSON	218	2021-12-01	4	Floyds Fork
XXXX	11	40207	JEFFERSON	218	2021-12-02	1	Morriss Forman
XXXX	11	40243	JEFFERSON	218	2021-12-04	4	Floyds Fork
XXXX	11	40299	JEFFERSON	218	2021-12-05	3	Cedar Creek
XXXX	11	40299	JEFFERSON	218	2021-12-01	3	Cedar Creek
XXXX	11	40242	JEFFERSON	218	2021-12-06	1	Morriss Forman
XXXX	11	40242	JEFFERSON	218	2021-12-04	1	Morriss Forman
XXXX	11	40204	JEFFERSON	218	2021-12-05	1	Morriss Forman
XXXX	11	40299	JEFFERSON	218	2021-12-04	2	Guthrie
XXXX	11	40299	JEFFERSON	218	2021-12-04	3	Cedar Creek
XXXX	11	40245	JEFFERSON	218	2021-12-03	5	Hite Creek
XXXX	11	40245	JEFFERSON	218	2021-12-05	4	Floyds Fork
XXXX	11	40241	JEFFERSON	218	2021-12-07	5	Hite Creek
XXXX	11	40243	JEFFERSON	218	2021-12-04	1	Morriss Forman
XXXX	11	40206	JEFFERSON	218	2021-12-05	1	Morriss Forman
XXXX	11	40207	JEFFERSON	218	2021-12-02	1	Morriss Forman
XXXX	11	40216	JEFFERSON	218	2021-12-04	2	Guthrie
XXXX	11	40210	JEFFERSON	218	2021-12-04	1	Morriss Forman
XXXX	11	40291	JEFFERSON	218	2021-12-02	2	Guthrie
XXXX	11	40299	JEFFERSON	218	2021-12-01	2	Guthrie
XXXX	11	40220	JEFFERSON	218	2021-12-04	1	Morriss Forman
XXXX	11	40241	JEFFERSON	218	2021-12-05	1	Morriss Forman
XXXX	11	40243	JEFFERSON	218	2021-12-01	4	Floyds Fork
XXXX	11	40217	JEFFERSON	218	2021-12-06	1	Morriss Forman
XXXX	11	40223	JEFFERSON	218	2021-12-05	1	Morriss Forman
XXXX	11	40205	JEFFERSON	218	2021-12-01	1	Morriss Forman
XXXX	11	40241	JEFFERSON	218	2021-12-04	1	Morriss Forman
XXXX	11	40216	JEFFERSON	218	2021-12-01	2	Guthrie
XXXX	11	40205	JEFFERSON	218	2021-12-06	1	Morriss Forman
XXXX	11	40243	JEFFERSON	218	2021-12-05	4	Floyds Fork
XXXX	11	40291	JEFFERSON	218	2021-12-03	3	Cedar Creek
XXXX	11	40272	JEFFERSON	218	2021-12-04	2	Guthrie
XXXX	11	40219	JEFFERSON	218	2021-12-03	2	Guthrie
XXXX	11	40205	JEFFERSON	218	2021-12-06	1	Morriss Forman
XXXX	11	40229	JEFFERSON	218	2021-12-04	2	Guthrie
XXXX	11	40291	JEFFERSON	218	2021-12-05	3	Cedar Creek
XXXX	11	40245	JEFFERSON	218	2021-12-04	4	Floyds Fork
XXXX	11	40291	JEFFERSON	218	2021-12-04	3	Cedar Creek
XXXX	11	40211	JEFFERSON	218	2021-12-04	1	Morriss Forman
XXXX	11	40206	JEFFERSON	218	2021-12-05	1	Morriss Forman
XXXX	11	40258	JEFFERSON	218	2021-12-05	2	Guthrie
XXXX	11	40216	JEFFERSON	218	2021-12-03	2	Guthrie
XXXX	11	40241	JEFFERSON	218	2021-12-04	1	Morriss Forman
XXXX	11	40206	JEFFERSON	218	2021-12-04	1	Morriss Forman
XXXX	11	40223	JEFFERSON	218	2021-12-04	1	Morriss Forman
XXXX	11	40214	JEFFERSON	218	2021-12-06	2	Guthrie
XXXX	11	40215	JEFFERSON	218	2021-12-05	1	Morriss Forman
XXXX	11	40205	JEFFERSON	218	2021-12-02	1	Morriss Forman
XXXX	11	40211	JEFFERSON	218	2021-12-04	1	Morriss Forman
XXXX	11	40204	JEFFERSON	218	2021-12-04	1	Morriss Forman
XXXX	11	40243	JEFFERSON	218	2021-12-04	4	Floyds Fork
XXXX	11	40299	JEFFERSON	218	2021-12-04	3	Cedar Creek
XXXX	11	40245	JEFFERSON	218	2021-12-07	4	Floyds Fork
XXXX	11	40205	JEFFERSON	218	2021-12-04	1	Morriss Forman
XXXX	11	40299	JEFFERSON	218	2021-12-07	2	Guthrie
XXXX	11	40299	JEFFERSON	218	2021-12-07	3	Cedar Creek
XXXX	11	40214	JEFFERSON	218	2021-12-07	1	Morriss Forman
XXXX	11	40218	JEFFERSON	218	2021-12-02	2	Guthrie
XXXX	11	40229	JEFFERSON	218	2021-12-07	2	Guthrie
XXXX	11	40241	JEFFERSON	218	2021-12-04	1	Morriss Forman
XXXX	11	40272	JEFFERSON	218	2021-12-03	2	Guthrie
XXXX	11	40272	JEFFERSON	218	2021-12-05	2	Guthrie
XXXX	11	40243	JEFFERSON	218	2021-12-05	4	Floyds Fork
XXXX	11	40223	JEFFERSON	218	2021-12-07	1	Morriss Forman
XXXX	11	40272	JEFFERSON	218	2021-12-02	2	Guthrie
XXXX	11	40214	JEFFERSON	218	2021-12-02	1	Morriss Forman
XXXX	11	40291	JEFFERSON	218	2021-12-06	3	Cedar Creek
XXXX	11	40214	JEFFERSON	218	2021-12-04	1	Morriss Forman
XXXX	11	40218	JEFFERSON	218	2021-12-02	2	Guthrie
XXXX	11	40245	JEFFERSON	218	2021-12-05	4	Floyds Fork
XXXX	11	40218	JEFFERSON	218	2021-12-04	1	Morriss Forman
XXXX	11	40207	JEFFERSON	218	2021-12-04	1	Morriss Forman
XXXX	11	40205	JEFFERSON	218	2021-12-05	1	Morriss Forman
XXXX	11	40241	JEFFERSON	218	2021-12-03	1	Morriss Forman
XXXX	11	40207	JEFFERSON	218	2021-12-07	1	Morriss Forman
XXXX	11	40222	JEFFERSON	218	2021-12-04	1	Morriss Forman
XXXX	11	40222	JEFFERSON	218	2021-12-04	1	Morriss Forman
XXXX	11	40207	JEFFERSON	218	2021-12-05	1	Morriss Forman
XXXX	11	40205	JEFFERSON	218	2021-12-04	1	Morriss Forman
XXXX	11	40215	JEFFERSON	218	2021-12-04	1	Morriss Forman
XXXX	11	40216	JEFFERSON	218	2021-12-05	2	Guthrie
XXXX	11	40211	JEFFERSON	218	2021-12-04	1	Morriss Forman
XXXX	11	40206	JEFFERSON	218	2021-12-02	1	Morriss Forman
XXXX	11	40217	JEFFERSON	218	2021-12-01	1	Morriss Forman
XXXX	11	40205	JEFFERSON	218	2021-12-02	1	Morriss Forman
XXXX	11	40206	JEFFERSON	218	2021-12-04	1	Morriss Forman
XXXX	11	40207	JEFFERSON	218	2021-12-01	1	Morriss Forman
XXXX	11	40299	JEFFERSON	218	2021-12-04	2	Guthrie
XXXX	11	40299	JEFFERSON	218	2021-12-04	3	Cedar Creek
XXXX	11	40214	JEFFERSON	218	2021-12-07	1	Morriss Forman
XXXX	11	40291	JEFFERSON	218	2021-12-04	3	Cedar Creek
XXXX	11	40220	JEFFERSON	218	2021-12-04	2	Guthrie
XXXX	11	40205	JEFFERSON	218	2021-12-01	1	Morriss Forman
XXXX	11	40299	JEFFERSON	218	2021-12-02	2	Guthrie
XXXX	11	40213	JEFFERSON	218	2021-12-07	1	Morriss Forman
XXXX	11	40218	JEFFERSON	218	2021-12-05	2	Guthrie
XXXX	11	40216	JEFFERSON	218	2021-12-07	2	Guthrie
XXXX	11	40223	JEFFERSON	218	2021-12-07	1	Morriss Forman
XXXX	11	40205	JEFFERSON	218	2021-12-06	1	Morriss Forman
XXXX	11	40245	JEFFERSON	218	2021-12-02	5	Hite Creek
XXXX	11	40205	JEFFERSON	218	2021-12-01	1	Morriss Forman
XXXX	11	40291	JEFFERSON	218	2021-12-02	3	Cedar Creek
XXXX	11	40245	JEFFERSON	218	2021-12-04	4	Floyds Fork
XXXX	11	40216	JEFFERSON	218	2021-12-03	2	Guthrie
XXXX	11	40118	JEFFERSON	218	2021-12-05	2	Guthrie
XXXX	11	40243	JEFFERSON	218	2021-12-05	1	Morriss Forman
XXXX	11	40291	JEFFERSON	218	2021-12-01	2	Guthrie
XXXX	11	40245	JEFFERSON	218	2021-12-04	4	Floyds Fork
XXXX	11	40215	JEFFERSON	218	2021-12-03	1	Morriss Forman
XXXX	11	40205	JEFFERSON	218	2021-12-04	1	Morriss Forman
XXXX	11	40059	JEFFERSON	218	2021-12-04	5	Hite Creek
XXXX	11	40211	JEFFERSON	218	2021-12-04	1	Morriss Forman
XXXX	11	40291	JEFFERSON	218	2021-12-03	3	Cedar Creek
XXXX	11	40220	JEFFERSON	218	2021-12-04	1	Morriss Forman
XXXX	11	40220	JEFFERSON	218	2021-12-04	1	Morriss Forman
XXXX	11	40202	JEFFERSON	218	2021-12-03	1	Morriss Forman
XXXX	11	40245	JEFFERSON	218	2021-12-07	4	Floyds Fork
XXXX	11	40205	JEFFERSON	218	2021-12-05	1	Morriss Forman
XXXX	11	40217	JEFFERSON	218	2021-12-05	1	Morriss Forman
XXXX	11	40241	JEFFERSON	218	2021-12-05	1	Morriss Forman
XXXX	11	40241	JEFFERSON	218	2021-12-04	1	Morriss Forman
XXXX	11	40291	JEFFERSON	218	2021-12-07	3	Cedar Creek
XXXX	11	40216	JEFFERSON	218	2021-12-04	2	Guthrie
XXXX	11	40207	JEFFERSON	218	2021-12-01	1	Morriss Forman
XXXX	11	40212	JEFFERSON	218	2021-12-04	1	Morriss Forman
XXXX	11	40272	JEFFERSON	218	2021-12-01	2	Guthrie
XXXX	11	40258	JEFFERSON	218	2021-12-05	2	Guthrie
XXXX	11	40258	JEFFERSON	218	2021-12-07	2	Guthrie
XXXX	11	40241	JEFFERSON	218	2021-12-06	1	Morriss Forman
XXXX	11	40207	JEFFERSON	218	2021-12-04	1	Morriss Forman
XXXX	11	40211	JEFFERSON	218	2021-12-06	1	Morriss Forman
XXXX	11	40291	JEFFERSON	218	2021-12-07	3	Cedar Creek
XXXX	11	40222	JEFFERSON	218	2021-12-04	1	Morriss Forman
XXXX	11	40222	JEFFERSON	218	2021-12-02	1	Morriss Forman
XXXX	11	40272	JEFFERSON	218	2021-12-05	2	Guthrie
XXXX	11	40217	JEFFERSON	218	2021-12-04	1	Morriss Forman
XXXX	11	40217	JEFFERSON	218	2021-12-04	1	Morriss Forman
XXXX	11	40241	JEFFERSON	218	2021-12-01	1	Morriss Forman
XXXX	11	40218	JEFFERSON	218	2021-12-04	2	Guthrie
XXXX	11	40059	JEFFERSON	218	2021-12-03	1	Morriss Forman
XXXX	11	40207	JEFFERSON	218	2021-12-05	1	Morriss Forman
XXXX	11	40220	JEFFERSON	218	2021-12-03	1	Morriss Forman
XXXX	11	40299	JEFFERSON	218	2021-12-04	3	Cedar Creek
XXXX	11	40241	JEFFERSON	218	2021-12-03	1	Morriss Forman
XXXX	11	40216	JEFFERSON	218	2021-12-07	2	Guthrie
XXXX	11	40241	JEFFERSON	218	2021-12-04	1	Morriss Forman
XXXX	11	40208	JEFFERSON	218	2021-12-01	1	Morriss Forman
XXXX	11	40241	JEFFERSON	218	2021-12-04	5	Hite Creek
XXXX	11	40258	JEFFERSON	218	2021-12-04	2	Guthrie
XXXX	11	40243	JEFFERSON	218	2021-12-03	1	Morriss Forman
XXXX	11	40214	JEFFERSON	218	2021-12-01	2	Guthrie
XXXX	11	40207	JEFFERSON	218	2021-12-06	1	Morriss Forman
XXXX	11	40207	JEFFERSON	218	2021-12-04	1	Morriss Forman
XXXX	11	40291	JEFFERSON	218	2021-12-04	3	Cedar Creek
XXXX	11	40217	JEFFERSON	218	2021-12-01	1	Morriss Forman
XXXX	11	40220	JEFFERSON	218	2021-12-03	2	Guthrie
XXXX	11	40291	JEFFERSON	218	2021-12-03	3	Cedar Creek
XXXX	11	40245	JEFFERSON	218	2021-12-01	5	Hite Creek
XXXX	11	40299	JEFFERSON	218	2021-12-05	2	Guthrie
XXXX	11	40245	JEFFERSON	218	2021-12-04	4	Floyds Fork
XXXX	11	40205	JEFFERSON	218	2021-12-03	1	Morriss Forman
XXXX	11	40059	JEFFERSON	218	2021-12-03	5	Hite Creek
XXXX	11	40205	JEFFERSON	218	2021-12-03	1	Morriss Forman
XXXX	11	40205	JEFFERSON	218	2021-12-06	1	Morriss Forman
XXXX	11	40219	JEFFERSON	218	2021-12-05	2	Guthrie
XXXX	11	40222	JEFFERSON	218	2021-12-02	1	Morriss Forman
XXXX	11	40213	JEFFERSON	218	2021-12-05	2	Guthrie
XXXX	11	40299	JEFFERSON	218	2021-12-05	3	Cedar Creek
XXXX	11	40207	JEFFERSON	218	2021-12-06	1	Morriss Forman
XXXX	11	40243	JEFFERSON	218	2021-12-04	1	Morriss Forman
XXXX	11	40216	JEFFERSON	218	2021-12-05	2	Guthrie
XXXX	11	40220	JEFFERSON	218	2021-12-03	2	Guthrie
XXXX	11	40118	JEFFERSON	218	2021-12-04	2	Guthrie
XXXX	11	40245	JEFFERSON	218	2021-12-07	4	Floyds Fork
XXXX	11	40219	JEFFERSON	218	2021-12-02	2	Guthrie
XXXX	11	40228	JEFFERSON	218	2021-12-05	2	Guthrie
XXXX	11	40228	JEFFERSON	218	2021-12-05	2	Guthrie
XXXX	11	40205	JEFFERSON	218	2021-12-02	1	Morriss Forman
XXXX	11	40207	JEFFERSON	218	2021-12-04	1	Morriss Forman
XXXX	11	40243	JEFFERSON	218	2021-12-05	4	Floyds Fork
XXXX	11	40215	JEFFERSON	218	2021-12-05	1	Morriss Forman
XXXX	11	40205	JEFFERSON	218	2021-12-04	1	Morriss Forman
XXXX	11	40220	JEFFERSON	218	2021-12-01	2	Guthrie
XXXX	11	40214	JEFFERSON	218	2021-12-05	1	Morriss Forman
XXXX	11	40241	JEFFERSON	218	2021-12-01	1	Morriss Forman
XXXX	11	40204	JEFFERSON	218	2021-12-04	1	Morriss Forman
XXXX	12	40258	JEFFERSON	218	2021-12-06	2	Guthrie
XXXX	12	40205	JEFFERSON	218	2021-12-07	1	Morriss Forman
XXXX	11	40206	JEFFERSON	218	2021-12-02	1	Morriss Forman
XXXX	11	40206	JEFFERSON	218	2021-12-04	1	Morriss Forman
XXXX	11	40217	JEFFERSON	218	2021-12-04	1	Morriss Forman
XXXX	11	40245	JEFFERSON	218	2021-12-04	5	Hite Creek
XXXX	11	40245	JEFFERSON	218	2021-12-04	5	Hite Creek
XXXX	11	40245	JEFFERSON	218	2021-12-06	4	Floyds Fork
XXXX	11	40299	JEFFERSON	218	2021-12-05	3	Cedar Creek
XXXX	11	40207	JEFFERSON	218	2021-12-04	1	Morriss Forman
XXXX	11	40205	JEFFERSON	218	2021-12-03	1	Morriss Forman
XXXX	11	40206	JEFFERSON	218	2021-12-03	1	Morriss Forman
XXXX	11	40222	JEFFERSON	218	2021-12-01	1	Morriss Forman
XXXX	11	40222	JEFFERSON	218	2021-12-03	1	Morriss Forman
XXXX	11	40205	JEFFERSON	218	2021-12-01	1	Morriss Forman
XXXX	11	40205	JEFFERSON	218	2021-12-04	1	Morriss Forman
XXXX	11	40220	JEFFERSON	218	2021-12-04	1	Morriss Forman
XXXX	11	40204	JEFFERSON	218	2021-12-04	1	Morriss Forman
XXXX	11	40207	JEFFERSON	218	2021-12-01	1	Morriss Forman
XXXX	11	40243	JEFFERSON	218	2021-12-05	4	Floyds Fork
XXXX	11	40272	JEFFERSON	218	2021-12-04	2	Guthrie
XXXX	11	40207	JEFFERSON	218	2021-12-03	1	Morriss Forman
XXXX	11	40202	JEFFERSON	218	2021-12-04	1	Morriss Forman
XXXX	11	40207	JEFFERSON	218	2021-12-02	1	Morriss Forman
XXXX	11	40223	JEFFERSON	218	2021-12-01	1	Morriss Forman
XXXX	11	40241	JEFFERSON	218	2021-12-06	5	Hite Creek
XXXX	11	40216	JEFFERSON	218	2021-12-07	2	Guthrie
XXXX	11	40206	JEFFERSON	218	2021-12-05	1	Morriss Forman
XXXX	11	40243	JEFFERSON	218	2021-12-03	4	Floyds Fork
XXXX	11	40207	JEFFERSON	218	2021-12-04	1	Morriss Forman
XXXX	11	40299	JEFFERSON	218	2021-12-04	3	Cedar Creek
XXXX	11	40214	JEFFERSON	218	2021-12-06	1	Morriss Forman
XXXX	11	40291	JEFFERSON	218	2021-12-04	2	Guthrie
XXXX	11	40223	JEFFERSON	218	2021-12-04	4	Floyds Fork
XXXX	11	40207	JEFFERSON	218	2021-12-07	1	Morriss Forman
XXXX	11	40245	JEFFERSON	218	2021-12-04	4	Floyds Fork
XXXX	11	40220	JEFFERSON	218	2021-12-03	2	Guthrie
XXXX	11	40216	JEFFERSON	218	2021-12-05	2	Guthrie
XXXX	11	40218	JEFFERSON	218	2021-12-03	2	Guthrie
XXXX	11	40207	JEFFERSON	218	2021-12-02	1	Morriss Forman
XXXX	11	40220	JEFFERSON	218	2021-12-05	2	Guthrie
XXXX	10	40222	JEFFERSON	218	2021-12-02	1	Morriss Forman
XXXX	11	40223	JEFFERSON	218	2021-12-05	1	Morriss Forman
XXXX	11	40241	JEFFERSON	218	2021-12-04	1	Morriss Forman
XXXX	11	40272	JEFFERSON	218	2021-12-04	2	Guthrie
XXXX	11	40291	JEFFERSON	218	2021-12-03	2	Guthrie
XXXX	11	40291	JEFFERSON	218	2021-12-04	2	Guthrie
XXXX	11	40214	JEFFERSON	218	2021-12-03	2	Guthrie
XXXX	11	40216	JEFFERSON	218	2021-12-02	2	Guthrie
XXXX	11	40216	JEFFERSON	218	2021-12-02	2	Guthrie
XXXX	10	40299	JEFFERSON	218	2021-12-05	3	Cedar Creek
XXXX	10	40207	JEFFERSON	218	2021-12-05	1	Morriss Forman
XXXX	10	40220	JEFFERSON	218	2021-12-03	1	Morriss Forman
XXXX	10	40223	JEFFERSON	218	2021-12-04	1	Morriss Forman
XXXX	10	40207	JEFFERSON	218	2021-12-04	1	Morriss Forman
XXXX	10	40220	JEFFERSON	218	2021-12-07	1	Morriss Forman
XXXX	10	40258	JEFFERSON	218	2021-12-05	2	Guthrie
XXXX	10	40220	JEFFERSON	218	2021-12-03	2	Guthrie
XXXX	10	40223	JEFFERSON	218	2021-12-02	4	Floyds Fork
XXXX	11	40207	JEFFERSON	218	2021-12-01	1	Morriss Forman
XXXX	11	40223	JEFFERSON	218	2021-12-04	1	Morriss Forman
XXXX	10	40242	JEFFERSON	218	2021-12-04	1	Morriss Forman
XXXX	10	40272	JEFFERSON	218	2021-12-05	2	Guthrie
XXXX	10	40218	JEFFERSON	218	2021-12-04	1	Morriss Forman
XXXX	10	40220	JEFFERSON	218	2021-12-04	2	Guthrie
XXXX	10	40214	JEFFERSON	218	2021-12-04	1	Morriss Forman
XXXX	10	40291	JEFFERSON	218	2021-12-05	2	Guthrie
XXXX	10	40222	JEFFERSON	218	2021-12-04	1	Morriss Forman
XXXX	10	40059	JEFFERSON	218	2021-12-05	1	Morriss Forman
XXXX	10	40299	JEFFERSON	218	2021-12-04	2	Guthrie
XXXX	10	40245	JEFFERSON	218	2021-12-04	5	Hite Creek
XXXX	11	40059	JEFFERSON	218	2021-12-05	1	Morriss Forman
XXXX	10	40258	JEFFERSON	218	2021-12-03	2	Guthrie
XXXX	10	40258	JEFFERSON	218	2021-12-02	2	Guthrie
XXXX	10	40205	JEFFERSON	218	2021-12-05	1	Morriss Forman
XXXX	10	40245	JEFFERSON	218	2021-12-05	4	Floyds Fork
XXXX	10	40223	JEFFERSON	218	2021-12-04	1	Morriss Forman
XXXX	11	40216	JEFFERSON	218	2021-12-03	1	Morriss Forman
XXXX	11	40204	JEFFERSON	218	2021-12-01	1	Morriss Forman
XXXX	10	40220	JEFFERSON	218	2021-12-04	2	Guthrie
XXXX	10	40207	JEFFERSON	218	2021-12-02	1	Morriss Forman
XXXX	10	40299	JEFFERSON	218	2021-12-06	3	Cedar Creek
XXXX	10	40228	JEFFERSON	218	2021-12-04	2	Guthrie
XXXX	10	40291	JEFFERSON	218	2021-12-04	2	Guthrie
XXXX	10	40299	JEFFERSON	218	2021-12-02	2	Guthrie
XXXX	10	40299	JEFFERSON	218	2021-12-02	3	Cedar Creek
XXXX	10	40299	JEFFERSON	218	2021-12-05	3	Cedar Creek
XXXX	10	40206	JEFFERSON	218	2021-12-02	1	Morriss Forman
XXXX	10	40272	JEFFERSON	218	2021-12-04	2	Guthrie
XXXX	10	40299	JEFFERSON	218	2021-12-04	3	Cedar Creek
XXXX	10	40216	JEFFERSON	218	2021-12-04	2	Guthrie
XXXX	10	40215	JEFFERSON	218	2021-12-04	1	Morriss Forman
XXXX	11	40220	JEFFERSON	218	2021-12-02	1	Morriss Forman
XXXX	10	40059	JEFFERSON	218	2021-12-07	5	Hite Creek
XXXX	10	40206	JEFFERSON	218	2021-12-01	1	Morriss Forman
XXXX	11	40291	JEFFERSON	218	2021-12-04	3	Cedar Creek
XXXX	10	40059	JEFFERSON	218	2021-12-02	5	Hite Creek
XXXX	10	40299	JEFFERSON	218	2021-12-05	2	Guthrie
XXXX	10	40299	JEFFERSON	218	2021-12-05	3	Cedar Creek
XXXX	11	40258	JEFFERSON	218	2021-12-02	2	Guthrie
XXXX	10	40220	JEFFERSON	218	2021-12-04	2	Guthrie
XXXX	10	40215	JEFFERSON	218	2021-12-04	1	Morriss Forman
XXXX	10	40299	JEFFERSON	218	2021-12-07	2	Guthrie
XXXX	10	40217	JEFFERSON	218	2021-12-04	1	Morriss Forman
XXXX	10	40210	JEFFERSON	218	2021-12-03	1	Morriss Forman
XXXX	10	40204	JEFFERSON	218	2021-12-03	1	Morriss Forman
XXXX	10	40216	JEFFERSON	218	2021-12-07	2	Guthrie
XXXX	10	40220	JEFFERSON	218	2021-12-03	1	Morriss Forman
XXXX	10	40291	JEFFERSON	218	2021-12-04	2	Guthrie
XXXX	10	40059	JEFFERSON	218	2021-12-04	5	Hite Creek
XXXX	10	40242	JEFFERSON	218	2021-12-03	1	Morriss Forman
XXXX	10	40213	JEFFERSON	218	2021-12-05	1	Morriss Forman
XXXX	10	40223	JEFFERSON	218	2021-12-03	1	Morriss Forman
XXXX	10	40217	JEFFERSON	218	2021-12-04	1	Morriss Forman
XXXX	10	40216	JEFFERSON	218	2021-12-04	1	Morriss Forman
XXXX	10	40245	JEFFERSON	218	2021-12-07	5	Hite Creek
XXXX	10	40245	JEFFERSON	218	2021-12-05	4	Floyds Fork
XXXX	10	40258	JEFFERSON	218	2021-12-04	2	Guthrie
XXXX	10	40245	JEFFERSON	218	2021-12-04	4	Floyds Fork
XXXX	10	40299	JEFFERSON	218	2021-12-02	4	Floyds Fork
XXXX	10	40220	JEFFERSON	218	2021-12-07	1	Morriss Forman
XXXX	10	40215	JEFFERSON	218	2021-12-01	1	Morriss Forman
XXXX	10	40243	JEFFERSON	218	2021-12-04	4	Floyds Fork
XXXX	10	40220	JEFFERSON	218	2021-12-03	2	Guthrie
XXXX	10	40228	JEFFERSON	218	2021-12-04	2	Guthrie
XXXX	10	40207	JEFFERSON	218	2021-12-02	1	Morriss Forman
XXXX	10	40291	JEFFERSON	218	2021-12-04	3	Cedar Creek
XXXX	10	40241	JEFFERSON	218	2021-12-04	1	Morriss Forman
XXXX	10	40207	JEFFERSON	218	2021-12-02	1	Morriss Forman
XXXX	10	40215	JEFFERSON	218	2021-12-04	1	Morriss Forman
XXXX	10	40242	JEFFERSON	218	2021-12-04	1	Morriss Forman
XXXX	10	40211	JEFFERSON	218	2021-12-04	1	Morriss Forman
XXXX	10	40272	JEFFERSON	218	2021-12-07	2	Guthrie
XXXX	10	40241	JEFFERSON	218	2021-12-03	1	Morriss Forman
XXXX	10	40059	JEFFERSON	218	2021-12-02	5	Hite Creek
XXXX	10	40205	JEFFERSON	218	2021-12-05	1	Morriss Forman
XXXX	10	40206	JEFFERSON	218	2021-12-06	1	Morriss Forman
XXXX	10	40205	JEFFERSON	218	2021-12-05	1	Morriss Forman
XXXX	10	40216	JEFFERSON	218	2021-12-04	2	Guthrie
XXXX	10	40059	JEFFERSON	218	2021-12-03	5	Hite Creek
XXXX	10	40241	JEFFERSON	218	2021-12-02	1	Morriss Forman
XXXX	10	40245	JEFFERSON	218	2021-12-04	4	Floyds Fork
XXXX	10	40299	JEFFERSON	218	2021-12-05	3	Cedar Creek
XXXX	10	40212	JEFFERSON	218	2021-12-03	1	Morriss Forman
XXXX	10	40245	JEFFERSON	218	2021-12-04	4	Floyds Fork
XXXX	10	40216	JEFFERSON	218	2021-12-05	2	Guthrie
XXXX	10	40245	JEFFERSON	218	2021-12-04	4	Floyds Fork
XXXX	10	40216	JEFFERSON	218	2021-12-03	2	Guthrie
XXXX	10	40216	JEFFERSON	218	2021-12-04	2	Guthrie
XXXX	10	40218	JEFFERSON	218	2021-12-03	1	Morriss Forman
XXXX	10	40245	JEFFERSON	218	2021-12-05	5	Hite Creek
XXXX	10	40245	JEFFERSON	218	2021-12-03	5	Hite Creek
XXXX	10	40245	JEFFERSON	218	2021-12-05	5	Hite Creek
XXXX	10	40245	JEFFERSON	218	2021-12-04	4	Floyds Fork
XXXX	10	40245	JEFFERSON	218	2021-12-04	4	Floyds Fork
XXXX	10	40222	JEFFERSON	218	2021-12-04	1	Morriss Forman
XXXX	10	40210	JEFFERSON	218	2021-12-04	1	Morriss Forman
XXXX	10	40215	JEFFERSON	218	2021-12-04	1	Morriss Forman
XXXX	10	40245	JEFFERSON	218	2021-12-02	5	Hite Creek
XXXX	10	40291	JEFFERSON	218	2021-12-03	2	Guthrie
XXXX	10	40245	JEFFERSON	218	2021-12-04	4	Floyds Fork
XXXX	10	40299	JEFFERSON	218	2021-12-06	3	Cedar Creek
XXXX	10	40207	JEFFERSON	218	2021-12-04	1	Morriss Forman
XXXX	10	40245	JEFFERSON	218	2021-12-04	4	Floyds Fork
XXXX	10	40203	JEFFERSON	218	2021-12-03	1	Morriss Forman
XXXX	10	40219	JEFFERSON	218	2021-12-07	2	Guthrie
XXXX	10	40220	JEFFERSON	218	2021-12-03	2	Guthrie
XXXX	10	40219	JEFFERSON	218	2021-12-05	2	Guthrie
XXXX	10	40245	JEFFERSON	218	2021-12-01	4	Floyds Fork
XXXX	10	40215	JEFFERSON	218	2021-12-07	1	Morriss Forman
XXXX	10	40211	JEFFERSON	218	2021-12-04	1	Morriss Forman
XXXX	10	40241	JEFFERSON	218	2021-12-05	1	Morriss Forman
XXXX	10	40205	JEFFERSON	218	2021-12-04	1	Morriss Forman
XXXX	10	40220	JEFFERSON	218	2021-12-02	2	Guthrie
XXXX	10	40205	JEFFERSON	218	2021-12-05	1	Morriss Forman
XXXX	10	40299	JEFFERSON	218	2021-12-04	2	Guthrie
XXXX	10	40223	JEFFERSON	218	2021-12-03	1	Morriss Forman
XXXX	10	40299	JEFFERSON	218	2021-12-07	4	Floyds Fork
XXXX	10	40204	JEFFERSON	218	2021-12-04	1	Morriss Forman
XXXX	10	40223	JEFFERSON	218	2021-12-03	1	Morriss Forman
XXXX	10	40213	JEFFERSON	218	2021-12-03	1	Morriss Forman
XXXX	10	40204	JEFFERSON	218	2021-12-05	1	Morriss Forman
XXXX	10	40216	JEFFERSON	218	2021-12-03	2	Guthrie
XXXX	10	40206	JEFFERSON	218	2021-12-04	1	Morriss Forman
XXXX	10	40219	JEFFERSON	218	2021-12-05	2	Guthrie
XXXX	10	40222	JEFFERSON	218	2021-12-01	1	Morriss Forman
XXXX	10	40222	JEFFERSON	218	2021-12-07	1	Morriss Forman
XXXX	10	40291	JEFFERSON	218	2021-12-04	3	Cedar Creek
XXXX	10	40272	JEFFERSON	218	2021-12-05	2	Guthrie
XXXX	10	40218	JEFFERSON	218	2021-12-05	2	Guthrie
XXXX	10	40223	JEFFERSON	218	2021-12-05	1	Morriss Forman
XXXX	10	40214	JEFFERSON	218	2021-12-07	1	Morriss Forman
XXXX	10	40241	JEFFERSON	218	2021-12-01	5	Hite Creek
XXXX	10	40258	JEFFERSON	218	2021-12-02	2	Guthrie
XXXX	10	40220	JEFFERSON	218	2021-12-05	2	Guthrie
XXXX	10	40206	JEFFERSON	218	2021-12-04	1	Morriss Forman
XXXX	10	40205	JEFFERSON	218	2021-12-05	1	Morriss Forman
XXXX	10	40218	JEFFERSON	218	2021-12-03	2	Guthrie
XXXX	10	40245	JEFFERSON	218	2021-12-04	4	Floyds Fork
XXXX	10	40243	JEFFERSON	218	2021-12-07	4	Floyds Fork
XXXX	10	40299	JEFFERSON	218	2021-12-02	2	Guthrie
XXXX	10	40299	JEFFERSON	218	2021-12-02	3	Cedar Creek
XXXX	10	40205	JEFFERSON	218	2021-12-05	1	Morriss Forman
XXXX	10	40204	JEFFERSON	218	2021-12-04	1	Morriss Forman
XXXX	10	40204	JEFFERSON	218	2021-12-04	1	Morriss Forman
XXXX	10	40222	JEFFERSON	218	2021-12-03	1	Morriss Forman
XXXX	10	40243	JEFFERSON	218	2021-12-04	1	Morriss Forman
XXXX	10	40059	JEFFERSON	218	2021-12-03	5	Hite Creek
XXXX	10	40272	JEFFERSON	218	2021-12-07	2	Guthrie
XXXX	10	40220	JEFFERSON	218	2021-12-04	2	Guthrie
XXXX	10	40258	JEFFERSON	218	2021-12-03	2	Guthrie
XXXX	10	40210	JEFFERSON	218	2021-12-02	1	Morriss Forman
XXXX	10	40243	JEFFERSON	218	2021-12-03	1	Morriss Forman
XXXX	10	40241	JEFFERSON	218	2021-12-05	5	Hite Creek
XXXX	10	40245	JEFFERSON	218	2021-12-04	4	Floyds Fork
XXXX	10	40220	JEFFERSON	218	2021-12-05	1	Morriss Forman
XXXX	10	40216	JEFFERSON	218	2021-12-05	2	Guthrie
XXXX	10	40215	JEFFERSON	218	2021-12-02	1	Morriss Forman
XXXX	10	40245	JEFFERSON	218	2021-12-07	5	Hite Creek
XXXX	10	40291	JEFFERSON	218	2021-12-05	2	Guthrie
XXXX	10	40214	JEFFERSON	218	2021-12-07	1	Morriss Forman
XXXX	10	40219	JEFFERSON	218	2021-12-02	2	Guthrie
XXXX	10	40215	JEFFERSON	218	2021-12-01	1	Morriss Forman
XXXX	10	40291	JEFFERSON	218	2021-12-05	3	Cedar Creek
XXXX	10	40204	JEFFERSON	218	2021-12-03	1	Morriss Forman
XXXX	10	40241	JEFFERSON	218	2021-12-04	1	Morriss Forman
XXXX	10	40211	JEFFERSON	218	2021-12-03	1	Morriss Forman
XXXX	10	40245	JEFFERSON	218	2021-12-04	4	Floyds Fork
XXXX	10	40299	JEFFERSON	218	2021-12-02	2	Guthrie
XXXX	10	40299	JEFFERSON	218	2021-12-02	3	Cedar Creek
XXXX	10	40258	JEFFERSON	218	2021-12-07	2	Guthrie
XXXX	10	40242	JEFFERSON	218	2021-12-05	1	Morriss Forman
XXXX	10	40242	JEFFERSON	218	2021-12-01	1	Morriss Forman
XXXX	10	40211	JEFFERSON	218	2021-12-03	1	Morriss Forman
XXXX	10	40291	JEFFERSON	218	2021-12-06	3	Cedar Creek
XXXX	10	40245	JEFFERSON	218	2021-12-01	5	Hite Creek
XXXX	10	40241	JEFFERSON	218	2021-12-04	1	Morriss Forman
XXXX	10	40241	JEFFERSON	218	2021-12-04	1	Morriss Forman
XXXX	10	40206	JEFFERSON	218	2021-12-03	1	Morriss Forman
XXXX	10	40228	JEFFERSON	218	2021-12-04	3	Cedar Creek
XXXX	10	40219	JEFFERSON	218	2021-12-04	2	Guthrie
XXXX	10	40299	JEFFERSON	218	2021-12-02	3	Cedar Creek
XXXX	10	40219	JEFFERSON	218	2021-12-05	2	Guthrie
XXXX	10	40220	JEFFERSON	218	2021-12-04	2	Guthrie
XXXX	10	40212	JEFFERSON	218	2021-12-05	1	Morriss Forman
XXXX	10	40258	JEFFERSON	218	2021-12-05	2	Guthrie
XXXX	10	40215	JEFFERSON	218	2021-12-04	1	Morriss Forman
XXXX	10	40245	JEFFERSON	218	2021-12-05	4	Floyds Fork
XXXX	10	40258	JEFFERSON	218	2021-12-03	2	Guthrie
XXXX	10	40299	JEFFERSON	218	2021-12-05	2	Guthrie
XXXX	10	40214	JEFFERSON	218	2021-12-06	1	Morriss Forman
XXXX	10	40220	JEFFERSON	218	2021-12-06	2	Guthrie
XXXX	10	40216	JEFFERSON	218	2021-12-04	2	Guthrie
XXXX	10	40216	JEFFERSON	218	2021-12-05	2	Guthrie
XXXX	10	40245	JEFFERSON	218	2021-12-04	4	Floyds Fork
XXXX	10	40216	JEFFERSON	218	2021-12-05	2	Guthrie
XXXX	10	40223	JEFFERSON	218	2021-12-05	1	Morriss Forman
XXXX	10	40220	JEFFERSON	218	2021-12-04	2	Guthrie
XXXX	10	40243	JEFFERSON	218	2021-12-03	1	Morriss Forman
XXXX	10	40220	JEFFERSON	218	2021-12-02	1	Morriss Forman
XXXX	10	40228	JEFFERSON	218	2021-12-04	2	Guthrie
XXXX	10	40241	JEFFERSON	218	2021-12-05	1	Morriss Forman
XXXX	10	40205	JEFFERSON	218	2021-12-02	1	Morriss Forman
XXXX	10	40213	JEFFERSON	218	2021-12-04	2	Guthrie
XXXX	10	40212	JEFFERSON	218	2021-12-07	1	Morriss Forman
XXXX	10	40299	JEFFERSON	218	2021-12-04	3	Cedar Creek
XXXX	10	40299	JEFFERSON	218	2021-12-04	3	Cedar Creek
XXXX	10	40214	JEFFERSON	218	2021-12-06	1	Morriss Forman
XXXX	10	40245	JEFFERSON	218	2021-12-05	4	Floyds Fork
XXXX	10	40299	JEFFERSON	218	2021-12-05	3	Cedar Creek
XXXX	10	40208	JEFFERSON	218	2021-12-06	1	Morriss Forman
XXXX	10	40214	JEFFERSON	218	2021-12-05	1	Morriss Forman
XXXX	10	40207	JEFFERSON	218	2021-12-04	1	Morriss Forman
XXXX	10	40245	JEFFERSON	218	2021-12-02	4	Floyds Fork
XXXX	10	40272	JEFFERSON	218	2021-12-04	2	Guthrie
XXXX	10	40218	JEFFERSON	218	2021-12-04	2	Guthrie
XXXX	10	40205	JEFFERSON	218	2021-12-05	1	Morriss Forman
XXXX	10	40245	JEFFERSON	218	2021-12-04	4	Floyds Fork
XXXX	10	40206	JEFFERSON	218	2021-12-05	1	Morriss Forman
XXXX	10	40241	JEFFERSON	218	2021-12-02	1	Morriss Forman
XXXX	10	40291	JEFFERSON	218	2021-12-04	2	Guthrie
XXXX	10	40243	JEFFERSON	218	2021-12-03	4	Floyds Fork
XXXX	10	40223	JEFFERSON	218	2021-12-07	1	Morriss Forman
XXXX	10	40206	JEFFERSON	218	2021-12-04	1	Morriss Forman
XXXX	10	40272	JEFFERSON	218	2021-12-04	2	Guthrie
XXXX	10	40202	JEFFERSON	218	2021-12-05	1	Morriss Forman
XXXX	10	40241	JEFFERSON	218	2021-12-05	1	Morriss Forman
XXXX	10	40245	JEFFERSON	218	2021-12-01	5	Hite Creek
XXXX	10	40206	JEFFERSON	218	2021-12-04	1	Morriss Forman
XXXX	10	40218	JEFFERSON	218	2021-12-05	2	Guthrie
XXXX	10	40205	JEFFERSON	218	2021-12-05	1	Morriss Forman
XXXX	10	40291	JEFFERSON	218	2021-12-02	3	Cedar Creek
XXXX	10	40216	JEFFERSON	218	2021-12-01	2	Guthrie
XXXX	10	40223	JEFFERSON	218	2021-12-05	1	Morriss Forman
XXXX	10	40216	JEFFERSON	218	2021-12-04	2	Guthrie
XXXX	10	40241	JEFFERSON	218	2021-12-03	1	Morriss Forman
XXXX	10	40272	JEFFERSON	218	2021-12-07	2	Guthrie
XXXX	10	40203	JEFFERSON	218	2021-12-06	1	Morriss Forman
XXXX	10	40207	JEFFERSON	218	2021-12-01	1	Morriss Forman
XXXX	10	40217	JEFFERSON	218	2021-12-04	1	Morriss Forman
XXXX	10	40205	JEFFERSON	218	2021-12-04	1	Morriss Forman
XXXX	10	40258	JEFFERSON	218	2021-12-04	2	Guthrie
XXXX	10	40214	JEFFERSON	218	2021-12-04	1	Morriss Forman
XXXX	10	40245	JEFFERSON	218	2021-12-04	4	Floyds Fork
XXXX	10	40299	JEFFERSON	218	2021-12-05	3	Cedar Creek
XXXX	10	40059	JEFFERSON	218	2021-12-03	5	Hite Creek
XXXX	10	40059	JEFFERSON	218	2021-12-03	5	Hite Creek
XXXX	10	40258	JEFFERSON	218	2021-12-07	2	Guthrie
XXXX	10	40204	JEFFERSON	218	2021-12-03	1	Morriss Forman
XXXX	10	40223	JEFFERSON	218	2021-12-07	4	Floyds Fork
XXXX	10	40291	JEFFERSON	218	2021-12-04	2	Guthrie
XXXX	10	40059	JEFFERSON	218	2021-12-04	1	Morriss Forman
XXXX	10	40299	JEFFERSON	218	2021-12-04	2	Guthrie
XXXX	10	40299	JEFFERSON	218	2021-12-04	3	Cedar Creek
XXXX	10	40245	JEFFERSON	218	2021-12-02	4	Floyds Fork
XXXX	10	40215	JEFFERSON	218	2021-12-05	1	Morriss Forman
XXXX	10	40213	JEFFERSON	218	2021-12-03	1	Morriss Forman
XXXX	10	40218	JEFFERSON	218	2021-12-05	2	Guthrie
XXXX	10	40299	JEFFERSON	218	2021-12-05	2	Guthrie
XXXX	10	40217	JEFFERSON	218	2021-12-06	1	Morriss Forman
XXXX	10	40212	JEFFERSON	218	2021-12-04	1	Morriss Forman
XXXX	10	40218	JEFFERSON	218	2021-12-07	2	Guthrie
XXXX	10	40216	JEFFERSON	218	2021-12-05	2	Guthrie
XXXX	10	40059	JEFFERSON	218	2021-12-01	5	Hite Creek
XXXX	10	40241	JEFFERSON	218	2021-12-04	1	Morriss Forman
XXXX	10	40206	JEFFERSON	218	2021-12-05	1	Morriss Forman
XXXX	10	40245	JEFFERSON	218	2021-12-04	5	Hite Creek
XXXX	10	40299	JEFFERSON	218	2021-12-01	3	Cedar Creek
XXXX	10	40243	JEFFERSON	218	2021-12-05	4	Floyds Fork
XXXX	10	40272	JEFFERSON	218	2021-12-06	2	Guthrie
XXXX	10	40216	JEFFERSON	218	2021-12-02	2	Guthrie
XXXX	10	40299	JEFFERSON	218	2021-12-02	4	Floyds Fork
XXXX	10	40059	JEFFERSON	218	2021-12-01	5	Hite Creek
XXXX	10	40291	JEFFERSON	218	2021-12-03	3	Cedar Creek
XXXX	10	40205	JEFFERSON	218	2021-12-04	1	Morriss Forman
XXXX	10	40207	JEFFERSON	218	2021-12-05	1	Morriss Forman
XXXX	10	40241	JEFFERSON	218	2021-12-04	1	Morriss Forman
XXXX	10	40245	JEFFERSON	218	2021-12-04	4	Floyds Fork
XXXX	10	40205	JEFFERSON	218	2021-12-02	1	Morriss Forman
XXXX	10	40216	JEFFERSON	218	2021-12-04	2	Guthrie
XXXX	10	40218	JEFFERSON	218	2021-12-05	2	Guthrie
XXXX	10	40258	JEFFERSON	218	2021-12-01	2	Guthrie
XXXX	10	40245	JEFFERSON	218	2021-12-03	4	Floyds Fork
XXXX	10	40241	JEFFERSON	218	2021-12-02	5	Hite Creek
XXXX	10	40214	JEFFERSON	218	2021-12-04	2	Guthrie
XXXX	10	40218	JEFFERSON	218	2021-12-04	2	Guthrie
XXXX	10	40220	JEFFERSON	218	2021-12-03	2	Guthrie
XXXX	10	40222	JEFFERSON	218	2021-12-05	1	Morriss Forman
XXXX	10	40204	JEFFERSON	218	2021-12-04	1	Morriss Forman
XXXX	10	40205	JEFFERSON	218	2021-12-04	1	Morriss Forman
XXXX	10	40214	JEFFERSON	218	2021-12-07	1	Morriss Forman
XXXX	10	40258	JEFFERSON	218	2021-12-02	2	Guthrie
XXXX	10	40205	JEFFERSON	218	2021-12-04	1	Morriss Forman
XXXX	10	40291	JEFFERSON	218	2021-12-04	3	Cedar Creek
XXXX	10	40242	JEFFERSON	218	2021-12-05	1	Morriss Forman
XXXX	10	40205	JEFFERSON	218	2021-12-03	1	Morriss Forman
XXXX	10	40059	JEFFERSON	218	2021-12-06	5	Hite Creek
XXXX	10	40241	JEFFERSON	218	2021-12-06	1	Morriss Forman
XXXX	10	40220	JEFFERSON	218	2021-12-04	1	Morriss Forman
XXXX	10	40220	JEFFERSON	218	2021-12-04	1	Morriss Forman
XXXX	10	40206	JEFFERSON	218	2021-12-01	1	Morriss Forman
XXXX	10	40207	JEFFERSON	218	2021-12-05	1	Morriss Forman
XXXX	10	40258	JEFFERSON	218	2021-12-04	2	Guthrie
XXXX	10	40299	JEFFERSON	218	2021-12-04	3	Cedar Creek
XXXX	10	40220	JEFFERSON	218	2021-12-02	1	Morriss Forman
XXXX	10	40207	JEFFERSON	218	2021-12-02	1	Morriss Forman
XXXX	10	40258	JEFFERSON	218	2021-12-05	2	Guthrie
XXXX	10	40258	JEFFERSON	218	2021-12-05	2	Guthrie
XXXX	10	40223	JEFFERSON	218	2021-12-04	1	Morriss Forman
XXXX	10	40218	JEFFERSON	218	2021-12-03	2	Guthrie
XXXX	10	40223	JEFFERSON	218	2021-12-05	1	Morriss Forman
XXXX	10	40218	JEFFERSON	218	2021-12-03	2	Guthrie
XXXX	10	40207	JEFFERSON	218	2021-12-01	1	Morriss Forman
XXXX	10	40241	JEFFERSON	218	2021-12-04	5	Hite Creek
XXXX	10	40223	JEFFERSON	218	2021-12-02	1	Morriss Forman
XXXX	10	40205	JEFFERSON	218	2021-12-04	1	Morriss Forman
XXXX	10	40211	JEFFERSON	218	2021-12-03	1	Morriss Forman
XXXX	10	40220	JEFFERSON	218	2021-12-04	2	Guthrie
XXXX	10	40220	JEFFERSON	218	2021-12-01	2	Guthrie
XXXX	10	40207	JEFFERSON	218	2021-12-04	1	Morriss Forman
XXXX	10	40207	JEFFERSON	218	2021-12-04	1	Morriss Forman
XXXX	10	40216	JEFFERSON	218	2021-12-04	2	Guthrie
XXXX	10	40210	JEFFERSON	218	2021-12-04	1	Morriss Forman
XXXX	10	40207	JEFFERSON	218	2021-12-02	1	Morriss Forman
XXXX	10	40204	JEFFERSON	218	2021-12-03	1	Morriss Forman
XXXX	10	40299	JEFFERSON	218	2021-12-06	2	Guthrie
XXXX	10	40299	JEFFERSON	218	2021-12-06	3	Cedar Creek
XXXX	10	40220	JEFFERSON	218	2021-12-03	2	Guthrie
XXXX	10	40211	JEFFERSON	218	2021-12-07	1	Morriss Forman
XXXX	10	40217	JEFFERSON	218	2021-12-05	1	Morriss Forman
XXXX	10	40299	JEFFERSON	218	2021-12-04	3	Cedar Creek
XXXX	10	40299	JEFFERSON	218	2021-12-04	3	Cedar Creek
XXXX	10	40214	JEFFERSON	218	2021-12-03	2	Guthrie
XXXX	10	40243	JEFFERSON	218	2021-12-04	1	Morriss Forman
XXXX	10	40211	JEFFERSON	218	2021-12-04	1	Morriss Forman
XXXX	10	40205	JEFFERSON	218	2021-12-04	1	Morriss Forman
XXXX	10	40222	JEFFERSON	218	2021-12-04	1	Morriss Forman
XXXX	10	40205	JEFFERSON	218	2021-12-07	1	Morriss Forman
XXXX	10	40222	JEFFERSON	218	2021-12-07	1	Morriss Forman
XXXX	10	40243	JEFFERSON	218	2021-12-05	4	Floyds Fork
XXXX	10	40205	JEFFERSON	218	2021-12-01	1	Morriss Forman
XXXX	10	40245	JEFFERSON	218	2021-12-02	4	Floyds Fork
XXXX	10	40242	JEFFERSON	218	2021-12-04	1	Morriss Forman
XXXX	10	40202	JEFFERSON	218	2021-12-02	1	Morriss Forman
XXXX	10	40241	JEFFERSON	218	2021-12-01	1	Morriss Forman
XXXX	10	40222	JEFFERSON	218	2021-12-07	1	Morriss Forman
XXXX	10	40291	JEFFERSON	218	2021-12-03	3	Cedar Creek
XXXX	10	40214	JEFFERSON	218	2021-12-04	2	Guthrie
XXXX	10	40207	JEFFERSON	218	2021-12-06	1	Morriss Forman
XXXX	10	40203	JEFFERSON	218	2021-12-05	1	Morriss Forman
XXXX	10	40207	JEFFERSON	218	2021-12-05	1	Morriss Forman
XXXX	10	40220	JEFFERSON	218	2021-12-03	2	Guthrie
XXXX	10	40216	JEFFERSON	218	2021-12-02	2	Guthrie
XXXX	10	40245	JEFFERSON	218	2021-12-05	4	Floyds Fork
XXXX	10	40228	JEFFERSON	218	2021-12-05	2	Guthrie
XXXX	10	40213	JEFFERSON	218	2021-12-03	2	Guthrie
XXXX	10	40214	JEFFERSON	218	2021-12-04	2	Guthrie
XXXX	10	40299	JEFFERSON	218	2021-12-04	2	Guthrie
XXXX	10	40243	JEFFERSON	218	2021-12-02	1	Morriss Forman
XXXX	10	40204	JEFFERSON	218	2021-12-01	1	Morriss Forman
XXXX	10	40220	JEFFERSON	218	2021-12-05	2	Guthrie
XXXX	10	40214	JEFFERSON	218	2021-12-04	1	Morriss Forman
XXXX	10	40207	JEFFERSON	218	2021-12-04	1	Morriss Forman
XXXX	10	40228	JEFFERSON	218	2021-12-04	2	Guthrie
XXXX	10	40258	JEFFERSON	218	2021-12-05	2	Guthrie
XXXX	10	40245	JEFFERSON	218	2021-12-07	4	Floyds Fork
XXXX	10	40299	JEFFERSON	218	2021-12-04	2	Guthrie
XXXX	10	40299	JEFFERSON	218	2021-12-04	3	Cedar Creek
XXXX	10	40118	JEFFERSON	218	2021-12-04	2	Guthrie
XXXX	10	40205	JEFFERSON	218	2021-12-05	1	Morriss Forman
XXXX	10	40216	JEFFERSON	218	2021-12-05	2	Guthrie
XXXX	10	40220	JEFFERSON	218	2021-12-01	1	Morriss Forman
XXXX	10	40203	JEFFERSON	218	2021-12-04	1	Morriss Forman
XXXX	10	40220	JEFFERSON	218	2021-12-04	2	Guthrie
XXXX	10	40241	JEFFERSON	218	2021-12-04	5	Hite Creek
XXXX	10	40220	JEFFERSON	218	2021-12-04	2	Guthrie
XXXX	10	40059	JEFFERSON	218	2021-12-02	5	Hite Creek
XXXX	10	40207	JEFFERSON	218	2021-12-01	1	Morriss Forman
XXXX	10	40205	JEFFERSON	218	2021-12-07	1	Morriss Forman
XXXX	10	40272	JEFFERSON	218	2021-12-07	2	Guthrie
XXXX	10	40291	JEFFERSON	218	2021-12-06	3	Cedar Creek
XXXX	10	40243	JEFFERSON	218	2021-12-06	1	Morriss Forman
XXXX	10	40258	JEFFERSON	218	2021-12-05	2	Guthrie
XXXX	10	40245	JEFFERSON	218	2021-12-04	4	Floyds Fork
XXXX	10	40241	JEFFERSON	218	2021-12-04	1	Morriss Forman
XXXX	10	40258	JEFFERSON	218	2021-12-04	2	Guthrie
XXXX	10	40204	JEFFERSON	218	2021-12-04	1	Morriss Forman
XXXX	10	40243	JEFFERSON	218	2021-12-05	4	Floyds Fork
XXXX	10	40218	JEFFERSON	218	2021-12-04	1	Morriss Forman
XXXX	10	40207	JEFFERSON	218	2021-12-04	1	Morriss Forman
XXXX	10	40216	JEFFERSON	218	2021-12-04	2	Guthrie
XXXX	10	40245	JEFFERSON	218	2021-12-05	4	Floyds Fork
XXXX	10	40214	JEFFERSON	218	2021-12-07	2	Guthrie
XXXX	10	40218	JEFFERSON	218	2021-12-07	2	Guthrie
XXXX	10	40241	JEFFERSON	218	2021-12-01	1	Morriss Forman
XXXX	10	40222	JEFFERSON	218	2021-12-06	1	Morriss Forman
XXXX	10	40205	JEFFERSON	218	2021-12-03	1	Morriss Forman
XXXX	10	40204	JEFFERSON	218	2021-12-04	1	Morriss Forman
XXXX	10	40245	JEFFERSON	218	2021-12-07	5	Hite Creek
XXXX	10	40213	JEFFERSON	218	2021-12-06	1	Morriss Forman
XXXX	10	40217	JEFFERSON	218	2021-12-05	1	Morriss Forman
XXXX	10	40229	JEFFERSON	218	2021-12-05	2	Guthrie
XXXX	10	40219	JEFFERSON	218	2021-12-03	2	Guthrie
XXXX	10	40215	JEFFERSON	218	2021-12-04	1	Morriss Forman
XXXX	10	40245	JEFFERSON	218	2021-12-01	4	Floyds Fork
XXXX	10	40223	JEFFERSON	218	2021-12-05	1	Morriss Forman
XXXX	10	40205	JEFFERSON	218	2021-12-04	1	Morriss Forman
XXXX	10	40245	JEFFERSON	218	2021-12-04	4	Floyds Fork
XXXX	10	40245	JEFFERSON	218	2021-12-05	5	Hite Creek
XXXX	10	40214	JEFFERSON	218	2021-12-03	1	Morriss Forman
XXXX	10	40202	JEFFERSON	218	2021-12-04	1	Morriss Forman
XXXX	10	40207	JEFFERSON	218	2021-12-07	1	Morriss Forman
XXXX	10	40241	JEFFERSON	218	2021-12-01	5	Hite Creek
XXXX	10	40207	JEFFERSON	218	2021-12-07	1	Morriss Forman
XXXX	10	40205	JEFFERSON	218	2021-12-06	1	Morriss Forman
XXXX	10	40205	JEFFERSON	218	2021-12-03	1	Morriss Forman
XXXX	10	40291	JEFFERSON	218	2021-12-03	2	Guthrie
XXXX	10	40291	JEFFERSON	218	2021-12-05	2	Guthrie
XXXX	10	40245	JEFFERSON	218	2021-12-02	5	Hite Creek
XXXX	10	40258	JEFFERSON	218	2021-12-04	2	Guthrie
XXXX	10	40216	JEFFERSON	218	2021-12-04	2	Guthrie
XXXX	10	40118	JEFFERSON	218	2021-12-01	2	Guthrie
XXXX	10	40258	JEFFERSON	218	2021-12-05	2	Guthrie
XXXX	10	40215	JEFFERSON	218	2021-12-04	1	Morriss Forman
XXXX	10	40220	JEFFERSON	218	2021-12-04	1	Morriss Forman
XXXX	10	40217	JEFFERSON	218	2021-12-04	1	Morriss Forman
XXXX	10	40223	JEFFERSON	218	2021-12-04	1	Morriss Forman
XXXX	10	40216	JEFFERSON	218	2021-12-06	2	Guthrie
XXXX	10	40205	JEFFERSON	218	2021-12-02	1	Morriss Forman
XXXX	10	40299	JEFFERSON	218	2021-12-04	2	Guthrie
XXXX	10	40245	JEFFERSON	218	2021-12-05	4	Floyds Fork
XXXX	10	40241	JEFFERSON	218	2021-12-01	5	Hite Creek
XXXX	10	40299	JEFFERSON	218	2021-12-07	3	Cedar Creek
XXXX	10	40222	JEFFERSON	218	2021-12-06	1	Morriss Forman
XXXX	10	40223	JEFFERSON	218	2021-12-06	1	Morriss Forman
XXXX	10	40204	JEFFERSON	218	2021-12-03	1	Morriss Forman
XXXX	10	40299	JEFFERSON	218	2021-12-02	2	Guthrie
XXXX	10	40299	JEFFERSON	218	2021-12-02	3	Cedar Creek
XXXX	10	40219	JEFFERSON	218	2021-12-02	2	Guthrie
XXXX	10	40228	JEFFERSON	218	2021-12-07	2	Guthrie
XXXX	10	40223	JEFFERSON	218	2021-12-05	1	Morriss Forman
XXXX	10	40205	JEFFERSON	218	2021-12-05	1	Morriss Forman
XXXX	10	40241	JEFFERSON	218	2021-12-04	5	Hite Creek
XXXX	10	40217	JEFFERSON	218	2021-12-04	1	Morriss Forman
XXXX	10	40220	JEFFERSON	218	2021-12-07	1	Morriss Forman
XXXX	10	40299	JEFFERSON	218	2021-12-05	3	Cedar Creek
XXXX	10	40059	JEFFERSON	218	2021-12-04	1	Morriss Forman
XXXX	10	40272	JEFFERSON	218	2021-12-05	2	Guthrie
XXXX	10	40205	JEFFERSON	218	2021-12-04	1	Morriss Forman
XXXX	10	40218	JEFFERSON	218	2021-12-07	2	Guthrie
XXXX	10	40258	JEFFERSON	218	2021-12-07	2	Guthrie
XXXX	10	40223	JEFFERSON	218	2021-12-05	1	Morriss Forman
XXXX	10	40258	JEFFERSON	218	2021-12-05	2	Guthrie
XXXX	10	40272	JEFFERSON	218	2021-12-04	2	Guthrie
XXXX	10	40213	JEFFERSON	218	2021-12-03	2	Guthrie
XXXX	10	40203	JEFFERSON	218	2021-12-03	1	Morriss Forman
XXXX	10	40205	JEFFERSON	218	2021-12-04	1	Morriss Forman
XXXX	10	40206	JEFFERSON	218	2021-12-04	1	Morriss Forman
XXXX	10	40205	JEFFERSON	218	2021-12-05	1	Morriss Forman
XXXX	10	40220	JEFFERSON	218	2021-12-02	2	Guthrie
XXXX	10	40218	JEFFERSON	218	2021-12-05	1	Morriss Forman
XXXX	10	40218	JEFFERSON	218	2021-12-05	1	Morriss Forman
XXXX	10	40245	JEFFERSON	218	2021-12-04	4	Floyds Fork
XXXX	10	40245	JEFFERSON	218	2021-12-03	4	Floyds Fork
XXXX	10	40222	JEFFERSON	218	2021-12-01	1	Morriss Forman
XXXX	10	40299	JEFFERSON	218	2021-12-03	3	Cedar Creek
XXXX	10	40291	JEFFERSON	218	2021-12-04	3	Cedar Creek
XXXX	10	40245	JEFFERSON	218	2021-12-01	5	Hite Creek
XXXX	10	40220	JEFFERSON	218	2021-12-01	2	Guthrie
XXXX	10	40223	JEFFERSON	218	2021-12-06	1	Morriss Forman
XXXX	10	40214	JEFFERSON	218	2021-12-04	1	Morriss Forman
XXXX	10	40223	JEFFERSON	218	2021-12-04	1	Morriss Forman
XXXX	10	40213	JEFFERSON	218	2021-12-02	1	Morriss Forman
XXXX	10	40213	JEFFERSON	218	2021-12-02	1	Morriss Forman
XXXX	10	40213	JEFFERSON	218	2021-12-03	2	Guthrie
XXXX	10	40218	JEFFERSON	218	2021-12-04	2	Guthrie
XXXX	10	40241	JEFFERSON	218	2021-12-02	1	Morriss Forman
XXXX	10	40214	JEFFERSON	218	2021-12-04	2	Guthrie
XXXX	10	40216	JEFFERSON	218	2021-12-04	1	Morriss Forman
XXXX	10	40219	JEFFERSON	218	2021-12-06	2	Guthrie
XXXX	10	40299	JEFFERSON	218	2021-12-05	3	Cedar Creek
XXXX	10	40059	JEFFERSON	218	2021-12-05	5	Hite Creek
XXXX	10	40205	JEFFERSON	218	2021-12-04	1	Morriss Forman
XXXX	10	40299	JEFFERSON	218	2021-12-04	2	Guthrie
XXXX	10	40258	JEFFERSON	218	2021-12-06	2	Guthrie
XXXX	10	40228	JEFFERSON	218	2021-12-04	2	Guthrie
XXXX	10	40219	JEFFERSON	218	2021-12-06	2	Guthrie
XXXX	10	40241	JEFFERSON	218	2021-12-06	5	Hite Creek
XXXX	10	40220	JEFFERSON	218	2021-12-01	2	Guthrie
XXXX	10	40211	JEFFERSON	218	2021-12-01	1	Morriss Forman
XXXX	10	40218	JEFFERSON	218	2021-12-04	2	Guthrie
XXXX	10	40228	JEFFERSON	218	2021-12-05	2	Guthrie
XXXX	10	40222	JEFFERSON	218	2021-12-04	1	Morriss Forman
XXXX	10	40241	JEFFERSON	218	2021-12-05	1	Morriss Forman
XXXX	10	40222	JEFFERSON	218	2021-12-05	1	Morriss Forman
XXXX	10	40207	JEFFERSON	218	2021-12-04	1	Morriss Forman
XXXX	10	40245	JEFFERSON	218	2021-12-04	4	Floyds Fork
XXXX	10	40205	JEFFERSON	218	2021-12-04	1	Morriss Forman
XXXX	10	40218	JEFFERSON	218	2021-12-05	2	Guthrie
XXXX	10	40207	JEFFERSON	218	2021-12-04	1	Morriss Forman
XXXX	10	40214	JEFFERSON	218	2021-12-04	1	Morriss Forman
XXXX	10	40243	JEFFERSON	218	2021-12-03	4	Floyds Fork
XXXX	10	40245	JEFFERSON	218	2021-12-04	4	Floyds Fork
XXXX	10	40241	JEFFERSON	218	2021-12-04	1	Morriss Forman
XXXX	10	40299	JEFFERSON	218	2021-12-04	3	Cedar Creek
XXXX	10	40206	JEFFERSON	218	2021-12-03	1	Morriss Forman
XXXX	10	40242	JEFFERSON	218	2021-12-02	1	Morriss Forman
XXXX	10	40222	JEFFERSON	218	2021-12-01	1	Morriss Forman
XXXX	10	40206	JEFFERSON	218	2021-12-03	1	Morriss Forman
XXXX	10	40212	JEFFERSON	218	2021-12-01	1	Morriss Forman
XXXX	10	40218	JEFFERSON	218	2021-12-04	2	Guthrie
XXXX	10	40203	JEFFERSON	218	2021-12-04	1	Morriss Forman
XXXX	10	40299	JEFFERSON	218	2021-12-05	3	Cedar Creek
XXXX	10	40299	JEFFERSON	218	2021-12-03	3	Cedar Creek
XXXX	10	40299	JEFFERSON	218	2021-12-04	3	Cedar Creek
XXXX	10	40203	JEFFERSON	208	2021-12-06	1	Morriss Forman
XXXX	10	40205	JEFFERSON	218	2021-12-05	1	Morriss Forman
XXXX	10	40205	JEFFERSON	218	2021-12-05	1	Morriss Forman
XXXX	10	40212	JEFFERSON	208	2021-12-07	1	Morriss Forman
XXXX	10	40223	JEFFERSON	218	2021-12-03	4	Floyds Fork
XXXX	10	40216	JEFFERSON	218	2021-12-04	2	Guthrie
XXXX	10	40217	JEFFERSON	218	2021-12-05	1	Morriss Forman
XXXX	10	40211	JEFFERSON	218	2021-12-06	1	Morriss Forman
XXXX	10	40299	JEFFERSON	218	2021-12-06	3	Cedar Creek
XXXX	10	40218	JEFFERSON	218	2021-12-04	2	Guthrie
XXXX	10	40214	JEFFERSON	218	2021-12-03	2	Guthrie
XXXX	10	40207	JEFFERSON	218	2021-12-06	1	Morriss Forman
XXXX	10	40299	JEFFERSON	218	2021-12-04	2	Guthrie
XXXX	10	40217	JEFFERSON	218	2021-12-01	1	Morriss Forman
XXXX	10	40228	JEFFERSON	218	2021-12-01	2	Guthrie
XXXX	10	40223	JEFFERSON	218	2021-12-06	1	Morriss Forman
XXXX	10	40291	JEFFERSON	218	2021-12-04	3	Cedar Creek
XXXX	10	40229	JEFFERSON	218	2021-12-03	2	Guthrie
XXXX	10	40242	JEFFERSON	218	2021-12-01	1	Morriss Forman
XXXX	10	40059	JEFFERSON	218	2021-12-07	5	Hite Creek
XXXX	10	40213	JEFFERSON	218	2021-12-04	1	Morriss Forman
XXXX	10	40223	JEFFERSON	218	2021-12-05	1	Morriss Forman
XXXX	10	40206	JEFFERSON	218	2021-12-05	1	Morriss Forman
XXXX	10	40220	JEFFERSON	218	2021-12-02	2	Guthrie
XXXX	10	40212	JEFFERSON	218	2021-12-04	1	Morriss Forman
XXXX	10	40220	JEFFERSON	218	2021-12-01	2	Guthrie
XXXX	10	40207	JEFFERSON	218	2021-12-04	1	Morriss Forman
XXXX	10	40210	JEFFERSON	218	2021-12-06	1	Morriss Forman
XXXX	10	40291	JEFFERSON	218	2021-12-07	2	Guthrie
XXXX	10	40245	JEFFERSON	218	2021-12-02	5	Hite Creek
XXXX	10	40207	JEFFERSON	218	2021-12-07	1	Morriss Forman
XXXX	10	40216	JEFFERSON	218	2021-12-04	1	Morriss Forman
XXXX	10	40228	JEFFERSON	218	2021-12-01	2	Guthrie
XXXX	10	40205	JEFFERSON	218	2021-12-02	1	Morriss Forman
XXXX	10	40207	JEFFERSON	218	2021-12-05	1	Morriss Forman
XXXX	10	40204	JEFFERSON	218	2021-12-04	1	Morriss Forman
XXXX	10	40220	JEFFERSON	218	2021-12-01	2	Guthrie
XXXX	10	40258	JEFFERSON	218	2021-12-03	2	Guthrie
XXXX	10	40245	JEFFERSON	218	2021-12-07	5	Hite Creek
XXXX	10	40220	JEFFERSON	218	2021-12-04	2	Guthrie
XXXX	10	40219	JEFFERSON	218	2021-12-02	2	Guthrie
XXXX	10	40291	JEFFERSON	218	2021-12-06	3	Cedar Creek
XXXX	10	40216	JEFFERSON	218	2021-12-02	2	Guthrie
XXXX	10	40204	JEFFERSON	218	2021-12-01	1	Morriss Forman
XXXX	10	40258	JEFFERSON	218	2021-12-04	2	Guthrie
XXXX	10	40218	JEFFERSON	218	2021-12-05	1	Morriss Forman
XXXX	10	40245	JEFFERSON	218	2021-12-05	4	Floyds Fork
XXXX	10	40206	JEFFERSON	218	2021-12-02	1	Morriss Forman
XXXX	10	40228	JEFFERSON	218	2021-12-04	2	Guthrie
XXXX	10	40245	JEFFERSON	218	2021-12-01	4	Floyds Fork
XXXX	10	40245	JEFFERSON	218	2021-12-01	4	Floyds Fork
XXXX	10	40218	JEFFERSON	218	2021-12-05	1	Morriss Forman
XXXX	10	40243	JEFFERSON	218	2021-12-04	4	Floyds Fork
XXXX	10	40214	JEFFERSON	218	2021-12-05	2	Guthrie
XXXX	10	40207	JEFFERSON	218	2021-12-04	1	Morriss Forman
XXXX	10	40213	JEFFERSON	218	2021-12-01	1	Morriss Forman
XXXX	10	40223	JEFFERSON	218	2021-12-06	1	Morriss Forman
XXXX	10	40205	JEFFERSON	218	2021-12-05	1	Morriss Forman
XXXX	10	40205	JEFFERSON	218	2021-12-05	1	Morriss Forman
XXXX	10	40299	JEFFERSON	218	2021-12-02	2	Guthrie
XXXX	10	40219	JEFFERSON	218	2021-12-05	2	Guthrie
XXXX	10	40218	JEFFERSON	218	2021-12-05	2	Guthrie
XXXX	10	40241	JEFFERSON	218	2021-12-05	5	Hite Creek
XXXX	10	40241	JEFFERSON	218	2021-12-04	1	Morriss Forman
XXXX	10	40229	JEFFERSON	218	2021-12-02	3	Cedar Creek
XXXX	10	40207	JEFFERSON	218	2021-12-05	1	Morriss Forman
XXXX	10	40245	JEFFERSON	218	2021-12-05	4	Floyds Fork
XXXX	10	40258	JEFFERSON	218	2021-12-07	2	Guthrie
XXXX	10	40205	JEFFERSON	218	2021-12-06	1	Morriss Forman
XXXX	10	40241	JEFFERSON	218	2021-12-03	5	Hite Creek
XXXX	10	40208	JEFFERSON	218	2021-12-04	1	Morriss Forman
XXXX	10	40299	JEFFERSON	218	2021-12-05	2	Guthrie
XXXX	10	40299	JEFFERSON	218	2021-12-05	3	Cedar Creek
XXXX	10	40245	JEFFERSON	218	2021-12-04	4	Floyds Fork
XXXX	10	40059	JEFFERSON	218	2021-12-04	5	Hite Creek
XXXX	10	40223	JEFFERSON	218	2021-12-04	4	Floyds Fork
XXXX	10	40217	JEFFERSON	218	2021-12-05	1	Morriss Forman
XXXX	10	40205	JEFFERSON	218	2021-12-05	1	Morriss Forman
XXXX	10	40205	JEFFERSON	218	2021-12-04	1	Morriss Forman
XXXX	10	40241	JEFFERSON	218	2021-12-05	1	Morriss Forman
XXXX	10	40207	JEFFERSON	218	2021-12-05	1	Morriss Forman
XXXX	10	40258	JEFFERSON	218	2021-12-03	2	Guthrie
XXXX	10	40245	JEFFERSON	218	2021-12-07	4	Floyds Fork
XXXX	10	40215	JEFFERSON	218	2021-12-07	1	Morriss Forman
XXXX	10	40206	JEFFERSON	218	2021-12-04	1	Morriss Forman
XXXX	10	40205	JEFFERSON	218	2021-12-02	1	Morriss Forman
XXXX	10	40203	JEFFERSON	218	2021-12-04	1	Morriss Forman
XXXX	10	40216	JEFFERSON	218	2021-12-04	2	Guthrie
XXXX	10	40258	JEFFERSON	218	2021-12-05	2	Guthrie
XXXX	10	40223	JEFFERSON	218	2021-12-07	1	Morriss Forman
XXXX	10	40241	JEFFERSON	218	2021-12-05	5	Hite Creek
XXXX	10	40245	JEFFERSON	218	2021-12-05	4	Floyds Fork
XXXX	10	40272	JEFFERSON	218	2021-12-04	2	Guthrie
XXXX	10	40241	JEFFERSON	218	2021-12-06	1	Morriss Forman
XXXX	10	40207	JEFFERSON	218	2021-12-05	1	Morriss Forman
XXXX	10	40223	JEFFERSON	218	2021-12-07	1	Morriss Forman
XXXX	10	40207	JEFFERSON	218	2021-12-05	1	Morriss Forman
XXXX	10	40299	JEFFERSON	218	2021-12-04	4	Floyds Fork
XXXX	10	40299	JEFFERSON	218	2021-12-04	2	Guthrie
XXXX	10	40299	JEFFERSON	218	2021-12-04	3	Cedar Creek
XXXX	10	40205	JEFFERSON	218	2021-12-04	1	Morriss Forman
XXXX	10	40214	JEFFERSON	218	2021-12-01	2	Guthrie
XXXX	10	40207	JEFFERSON	218	2021-12-04	1	Morriss Forman
XXXX	10	40214	JEFFERSON	218	2021-12-02	1	Morriss Forman
XXXX	10	40245	JEFFERSON	218	2021-12-01	4	Floyds Fork
XXXX	10	40219	JEFFERSON	218	2021-12-02	2	Guthrie
XXXX	10	40299	JEFFERSON	218	2021-12-04	3	Cedar Creek
XXXX	10	40206	JEFFERSON	218	2021-12-04	1	Morriss Forman
XXXX	10	40222	JEFFERSON	218	2021-12-06	1	Morriss Forman
XXXX	10	40223	JEFFERSON	218	2021-12-03	1	Morriss Forman
XXXX	10	40291	JEFFERSON	218	2021-12-02	3	Cedar Creek
XXXX	10	40299	JEFFERSON	218	2021-12-01	3	Cedar Creek
XXXX	10	40223	JEFFERSON	218	2021-12-05	1	Morriss Forman
XXXX	10	40272	JEFFERSON	218	2021-12-04	2	Guthrie
XXXX	10	40214	JEFFERSON	218	2021-12-05	1	Morriss Forman
XXXX	10	40215	JEFFERSON	218	2021-12-07	1	Morriss Forman
XXXX	10	40228	JEFFERSON	218	2021-12-04	2	Guthrie
XXXX	10	40243	JEFFERSON	218	2021-12-05	1	Morriss Forman
XXXX	10	40216	JEFFERSON	218	2021-12-04	2	Guthrie
XXXX	10	40216	JEFFERSON	218	2021-12-04	2	Guthrie
XXXX	10	40218	JEFFERSON	218	2021-12-03	2	Guthrie
XXXX	10	40214	JEFFERSON	218	2021-12-04	1	Morriss Forman
XXXX	10	40207	JEFFERSON	218	2021-12-07	1	Morriss Forman
XXXX	10	40205	JEFFERSON	218	2021-12-06	1	Morriss Forman
XXXX	10	40223	JEFFERSON	218	2021-12-03	5	Hite Creek
XXXX	10	40223	JEFFERSON	218	2021-12-03	5	Hite Creek
XXXX	10	40258	JEFFERSON	218	2021-12-02	2	Guthrie
XXXX	10	40205	JEFFERSON	218	2021-12-03	1	Morriss Forman
XXXX	10	40212	JEFFERSON	218	2021-12-07	1	Morriss Forman
XXXX	10	40059	JEFFERSON	218	2021-12-04	5	Hite Creek
XXXX	10	40205	JEFFERSON	218	2021-12-06	1	Morriss Forman
XXXX	10	40222	JEFFERSON	218	2021-12-04	1	Morriss Forman
XXXX	10	40215	JEFFERSON	218	2021-12-05	1	Morriss Forman
XXXX	10	40228	JEFFERSON	218	2021-12-04	3	Cedar Creek
XXXX	10	40216	JEFFERSON	218	2021-12-04	1	Morriss Forman
XXXX	10	40272	JEFFERSON	218	2021-12-07	2	Guthrie
XXXX	10	40228	JEFFERSON	218	2021-12-07	2	Guthrie
XXXX	10	40218	JEFFERSON	218	2021-12-01	2	Guthrie
XXXX	10	40272	JEFFERSON	218	2021-12-07	2	Guthrie
XXXX	10	40272	JEFFERSON	218	2021-12-07	2	Guthrie
XXXX	10	40219	JEFFERSON	218	2021-12-04	2	Guthrie
XXXX	10	40291	JEFFERSON	218	2021-12-03	2	Guthrie
XXXX	10	40258	JEFFERSON	218	2021-12-05	2	Guthrie
XXXX	10	40059	JEFFERSON	218	2021-12-01	5	Hite Creek
XXXX	10	40299	JEFFERSON	218	2021-12-05	2	Guthrie
XXXX	10	40220	JEFFERSON	218	2021-12-05	2	Guthrie
XXXX	10	40216	JEFFERSON	218	2021-12-04	2	Guthrie
XXXX	10	40212	JEFFERSON	218	2021-12-04	1	Morriss Forman
XXXX	10	40291	JEFFERSON	218	2021-12-07	2	Guthrie
XXXX	10	40299	JEFFERSON	218	2021-12-04	2	Guthrie
XXXX	10	40299	JEFFERSON	218	2021-12-04	3	Cedar Creek
XXXX	10	40258	JEFFERSON	218	2021-12-05	2	Guthrie
XXXX	10	40245	JEFFERSON	218	2021-12-06	4	Floyds Fork
XXXX	11	40213	JEFFERSON	218	2021-12-04	1	Morriss Forman
XXXX	10	40223	JEFFERSON	218	2021-12-03	1	Morriss Forman
XXXX	10	40220	JEFFERSON	218	2021-12-04	2	Guthrie
XXXX	10	40219	JEFFERSON	218	2021-12-02	2	Guthrie
XXXX	10	40205	JEFFERSON	218	2021-12-01	1	Morriss Forman
XXXX	10	40241	JEFFERSON	218	2021-12-03	1	Morriss Forman
XXXX	10	40206	JEFFERSON	218	2021-12-04	1	Morriss Forman
XXXX	10	40215	JEFFERSON	218	2021-12-01	1	Morriss Forman
XXXX	10	40213	JEFFERSON	218	2021-12-07	1	Morriss Forman
XXXX	10	40213	JEFFERSON	218	2021-12-02	1	Morriss Forman
XXXX	10	40206	JEFFERSON	218	2021-12-04	1	Morriss Forman
XXXX	10	40205	JEFFERSON	218	2021-12-03	1	Morriss Forman
XXXX	10	40218	JEFFERSON	218	2021-12-04	2	Guthrie
XXXX	10	40220	JEFFERSON	218	2021-12-01	1	Morriss Forman
XXXX	10	40206	JEFFERSON	218	2021-12-07	1	Morriss Forman
XXXX	10	40207	JEFFERSON	218	2021-12-04	1	Morriss Forman
XXXX	10	40217	JEFFERSON	218	2021-12-05	1	Morriss Forman
XXXX	10	40205	JEFFERSON	218	2021-12-04	1	Morriss Forman
XXXX	10	40214	JEFFERSON	218	2021-12-03	1	Morriss Forman
XXXX	10	40204	JEFFERSON	218	2021-12-05	1	Morriss Forman
XXXX	10	40220	JEFFERSON	218	2021-12-05	1	Morriss Forman
XXXX	10	40205	JEFFERSON	218	2021-12-04	1	Morriss Forman
XXXX	11	40207	JEFFERSON	218	2021-12-01	1	Morriss Forman
XXXX	10	40205	JEFFERSON	218	2021-12-05	1	Morriss Forman
XXXX	10	40205	JEFFERSON	218	2021-12-05	1	Morriss Forman
XXXX	10	40205	JEFFERSON	218	2021-12-02	1	Morriss Forman
XXXX	10	40291	JEFFERSON	218	2021-12-04	3	Cedar Creek
XXXX	10	40245	JEFFERSON	218	2021-12-01	4	Floyds Fork
XXXX	10	40245	JEFFERSON	218	2021-12-04	4	Floyds Fork
XXXX	10	40222	JEFFERSON	218	2021-12-04	1	Morriss Forman
XXXX	10	40223	JEFFERSON	218	2021-12-03	1	Morriss Forman
XXXX	10	40245	JEFFERSON	218	2021-12-05	4	Floyds Fork
XXXX	10	40223	JEFFERSON	218	2021-12-04	1	Morriss Forman
XXXX	10	40245	JEFFERSON	218	2021-12-06	5	Hite Creek
XXXX	10	40223	JEFFERSON	218	2021-12-02	1	Morriss Forman
XXXX	10	40241	JEFFERSON	218	2021-12-07	1	Morriss Forman
XXXX	10	40291	JEFFERSON	218	2021-12-04	3	Cedar Creek
XXXX	10	40207	JEFFERSON	218	2021-12-04	1	Morriss Forman
XXXX	10	40217	JEFFERSON	218	2021-12-07	1	Morriss Forman
XXXX	10	40243	JEFFERSON	218	2021-12-07	4	Floyds Fork
XXXX	10	40291	JEFFERSON	218	2021-12-07	2	Guthrie
XXXX	10	40207	JEFFERSON	218	2021-12-01	1	Morriss Forman
XXXX	10	40272	JEFFERSON	218	2021-12-04	2	Guthrie
XXXX	10	40206	JEFFERSON	218	2021-12-02	1	Morriss Forman
XXXX	10	40206	JEFFERSON	218	2021-12-02	1	Morriss Forman
XXXX	10	40219	JEFFERSON	218	2021-12-03	2	Guthrie
XXXX	10	40299	JEFFERSON	218	2021-12-04	3	Cedar Creek
XXXX	10	40245	JEFFERSON	218	2021-12-07	4	Floyds Fork
XXXX	10	40272	JEFFERSON	218	2021-12-03	2	Guthrie
XXXX	10	40206	JEFFERSON	218	2021-12-05	1	Morriss Forman
XXXX	10	40299	JEFFERSON	218	2021-12-05	2	Guthrie
XXXX	10	40299	JEFFERSON	218	2021-12-05	3	Cedar Creek
XXXX	10	40299	JEFFERSON	218	2021-12-04	3	Cedar Creek
XXXX	10	40243	JEFFERSON	218	2021-12-03	4	Floyds Fork
XXXX	10	40205	JEFFERSON	218	2021-12-01	1	Morriss Forman
XXXX	10	40211	JEFFERSON	218	2021-12-04	1	Morriss Forman
XXXX	10	40223	JEFFERSON	218	2021-12-03	1	Morriss Forman
XXXX	10	40218	JEFFERSON	218	2021-12-04	1	Morriss Forman
XXXX	10	40220	JEFFERSON	218	2021-12-03	1	Morriss Forman
XXXX	10	40291	JEFFERSON	218	2021-12-03	3	Cedar Creek
XXXX	10	40242	JEFFERSON	218	2021-12-05	1	Morriss Forman
XXXX	10	40023	JEFFERSON	218	2021-12-03	4	Floyds Fork
XXXX	10	40222	JEFFERSON	218	2021-12-05	1	Morriss Forman
XXXX	10	40214	JEFFERSON	218	2021-12-05	1	Morriss Forman
XXXX	10	40216	JEFFERSON	218	2021-12-04	2	Guthrie
XXXX	11	40207	JEFFERSON	218	2021-12-07	1	Morriss Forman
XXXX	11	40299	JEFFERSON	218	2021-12-04	2	Guthrie
XXXX	11	40299	JEFFERSON	218	2021-12-04	3	Cedar Creek
XXXX	11	40207	JEFFERSON	218	2021-12-04	1	Morriss Forman
XXXX	11	40206	JEFFERSON	218	2021-12-04	1	Morriss Forman
XXXX	11	40206	JEFFERSON	218	2021-12-04	1	Morriss Forman
XXXX	11	40222	JEFFERSON	218	2021-12-06	1	Morriss Forman
XXXX	11	40214	JEFFERSON	218	2021-12-04	2	Guthrie
XXXX	11	40214	JEFFERSON	218	2021-12-04	2	Guthrie
XXXX	11	40222	JEFFERSON	218	2021-12-01	1	Morriss Forman
XXXX	11	40214	JEFFERSON	218	2021-12-04	1	Morriss Forman
XXXX	11	40228	JEFFERSON	218	2021-12-05	2	Guthrie
XXXX	11	40219	JEFFERSON	218	2021-12-05	2	Guthrie
XXXX	11	40299	JEFFERSON	218	2021-12-04	3	Cedar Creek
XXXX	11	40206	JEFFERSON	218	2021-12-01	1	Morriss Forman
XXXX	11	40223	JEFFERSON	218	2021-12-04	1	Morriss Forman
XXXX	11	40222	JEFFERSON	218	2021-12-04	1	Morriss Forman
XXXX	11	40291	JEFFERSON	218	2021-12-05	2	Guthrie
XXXX	11	40258	JEFFERSON	218	2021-12-04	2	Guthrie
XXXX	11	40258	JEFFERSON	218	2021-12-05	2	Guthrie
XXXX	11	40216	JEFFERSON	218	2021-12-06	2	Guthrie
XXXX	11	40272	JEFFERSON	218	2021-12-06	2	Guthrie
XXXX	11	40245	JEFFERSON	218	2021-12-07	4	Floyds Fork
XXXX	11	40222	JEFFERSON	218	2021-12-04	1	Morriss Forman
XXXX	11	40207	JEFFERSON	218	2021-12-02	1	Morriss Forman
XXXX	11	40205	JEFFERSON	218	2021-12-07	1	Morriss Forman
XXXX	11	40207	JEFFERSON	218	2021-12-03	1	Morriss Forman
XXXX	11	40223	JEFFERSON	218	2021-12-04	1	Morriss Forman
XXXX	11	40205	JEFFERSON	218	2021-12-02	1	Morriss Forman
XXXX	11	40205	JEFFERSON	218	2021-12-02	1	Morriss Forman
XXXX	11	40207	JEFFERSON	218	2021-12-03	1	Morriss Forman
XXXX	11	40241	JEFFERSON	218	2021-12-03	1	Morriss Forman
XXXX	11	40241	JEFFERSON	218	2021-12-03	1	Morriss Forman
XXXX	11	40243	JEFFERSON	218	2021-12-04	4	Floyds Fork
XXXX	11	40222	JEFFERSON	218	2021-12-02	1	Morriss Forman
XXXX	11	40241	JEFFERSON	218	2021-12-07	1	Morriss Forman
XXXX	11	40216	JEFFERSON	218	2021-12-05	2	Guthrie
XXXX	11	40220	JEFFERSON	218	2021-12-04	2	Guthrie
XXXX	11	40214	JEFFERSON	218	2021-12-04	1	Morriss Forman
XXXX	11	40207	JEFFERSON	218	2021-12-01	1	Morriss Forman
XXXX	11	40212	JEFFERSON	218	2021-12-07	1	Morriss Forman
XXXX	11	40241	JEFFERSON	218	2021-12-02	5	Hite Creek
XXXX	11	40217	JEFFERSON	218	2021-12-04	1	Morriss Forman
XXXX	11	40118	JEFFERSON	218	2021-12-05	2	Guthrie
XXXX	11	40213	JEFFERSON	218	2021-12-04	2	Guthrie
XXXX	9	40223	JEFFERSON	218	2021-12-03	1	Morriss Forman
XXXX	9	40207	JEFFERSON	218	2021-12-05	1	Morriss Forman
XXXX	9	40059	JEFFERSON	218	2021-12-01	5	Hite Creek
XXXX	9	40216	JEFFERSON	218	2021-12-04	2	Guthrie
XXXX	9	40219	JEFFERSON	218	2021-12-02	2	Guthrie
XXXX	9	40241	JEFFERSON	218	2021-12-02	1	Morriss Forman
XXXX	9	40205	JEFFERSON	218	2021-12-01	1	Morriss Forman
XXXX	9	40218	JEFFERSON	218	2021-12-05	2	Guthrie
XXXX	9	40228	JEFFERSON	218	2021-12-07	2	Guthrie
XXXX	9	40218	JEFFERSON	218	2021-12-06	2	Guthrie
XXXX	9	40223	JEFFERSON	218	2021-12-01	1	Morriss Forman
XXXX	9	40243	JEFFERSON	218	2021-12-05	4	Floyds Fork
XXXX	9	40222	JEFFERSON	218	2021-12-05	1	Morriss Forman
XXXX	9	40299	JEFFERSON	218	2021-12-04	3	Cedar Creek
XXXX	9	40207	JEFFERSON	218	2021-12-03	1	Morriss Forman
XXXX	9	40299	JEFFERSON	218	2021-12-04	2	Guthrie
XXXX	9	40207	JEFFERSON	218	2021-12-04	1	Morriss Forman
XXXX	9	40216	JEFFERSON	218	2021-12-03	2	Guthrie
XXXX	9	40291	JEFFERSON	218	2021-12-04	2	Guthrie
XXXX	9	40215	JEFFERSON	218	2021-12-05	1	Morriss Forman
XXXX	9	40214	JEFFERSON	218	2021-12-05	2	Guthrie
XXXX	9	40222	JEFFERSON	218	2021-12-04	1	Morriss Forman
XXXX	9	40245	JEFFERSON	218	2021-12-03	4	Floyds Fork
XXXX	9	40216	JEFFERSON	218	2021-12-05	2	Guthrie
XXXX	9	40203	JEFFERSON	218	2021-12-05	1	Morriss Forman
XXXX	9	40214	JEFFERSON	218	2021-12-04	2	Guthrie
XXXX	9	40299	JEFFERSON	218	2021-12-05	2	Guthrie
XXXX	9	40299	JEFFERSON	218	2021-12-05	3	Cedar Creek
XXXX	9	40214	JEFFERSON	218	2021-12-04	2	Guthrie
XXXX	9	40258	JEFFERSON	218	2021-12-04	2	Guthrie
XXXX	9	40217	JEFFERSON	218	2021-12-03	1	Morriss Forman
XXXX	9	40245	JEFFERSON	218	2021-12-07	4	Floyds Fork
XXXX	9	40299	JEFFERSON	218	2021-12-01	3	Cedar Creek
XXXX	9	40214	JEFFERSON	218	2021-12-05	1	Morriss Forman
XXXX	9	40214	JEFFERSON	218	2021-12-04	1	Morriss Forman
XXXX	9	40211	JEFFERSON	218	2021-12-07	1	Morriss Forman
XXXX	9	40207	JEFFERSON	218	2021-12-02	1	Morriss Forman
XXXX	9	40222	JEFFERSON	218	2021-12-04	1	Morriss Forman
XXXX	9	40211	JEFFERSON	218	2021-12-04	1	Morriss Forman
XXXX	9	40219	JEFFERSON	218	2021-12-07	2	Guthrie
XXXX	9	40216	JEFFERSON	218	2021-12-07	2	Guthrie
XXXX	9	40229	JEFFERSON	218	2021-12-03	2	Guthrie
XXXX	9	40272	JEFFERSON	218	2021-12-05	2	Guthrie
XXXX	9	40219	JEFFERSON	218	2021-12-01	2	Guthrie
XXXX	9	40220	JEFFERSON	218	2021-12-03	2	Guthrie
XXXX	9	40205	JEFFERSON	218	2021-12-04	1	Morriss Forman
XXXX	9	40203	JEFFERSON	218	2021-12-01	1	Morriss Forman
XXXX	9	40216	JEFFERSON	218	2021-12-04	2	Guthrie
XXXX	9	40216	JEFFERSON	218	2021-12-04	2	Guthrie
XXXX	9	40229	JEFFERSON	218	2021-12-07	2	Guthrie
XXXX	9	40245	JEFFERSON	218	2021-12-04	4	Floyds Fork
XXXX	9	40241	JEFFERSON	218	2021-12-05	1	Morriss Forman
XXXX	9	40228	JEFFERSON	218	2021-12-05	2	Guthrie
XXXX	9	40245	JEFFERSON	218	2021-12-07	4	Floyds Fork
XXXX	9	40213	JEFFERSON	218	2021-12-07	1	Morriss Forman
XXXX	9	40216	JEFFERSON	218	2021-12-04	2	Guthrie
XXXX	9	40205	JEFFERSON	218	2021-12-05	1	Morriss Forman
XXXX	9	40205	JEFFERSON	218	2021-12-07	1	Morriss Forman
XXXX	9	40299	JEFFERSON	218	2021-12-06	3	Cedar Creek
XXXX	9	40299	JEFFERSON	218	2021-12-04	3	Cedar Creek
XXXX	9	40222	JEFFERSON	218	2021-12-06	1	Morriss Forman
XXXX	9	40215	JEFFERSON	218	2021-12-04	1	Morriss Forman
XXXX	9	40245	JEFFERSON	218	2021-12-04	5	Hite Creek
XXXX	9	40272	JEFFERSON	218	2021-12-04	2	Guthrie
XXXX	9	40272	JEFFERSON	218	2021-12-04	2	Guthrie
XXXX	9	40258	JEFFERSON	218	2021-12-04	2	Guthrie
XXXX	9	40243	JEFFERSON	218	2021-12-04	4	Floyds Fork
XXXX	9	40218	JEFFERSON	218	2021-12-07	2	Guthrie
XXXX	9	40219	JEFFERSON	218	2021-12-04	2	Guthrie
XXXX	9	40299	JEFFERSON	218	2021-12-03	2	Guthrie
XXXX	9	40299	JEFFERSON	218	2021-12-03	3	Cedar Creek
XXXX	9	40210	JEFFERSON	218	2021-12-07	1	Morriss Forman
XXXX	9	40229	JEFFERSON	218	2021-12-05	2	Guthrie
XXXX	9	40272	JEFFERSON	218	2021-12-05	2	Guthrie
XXXX	9	40291	JEFFERSON	218	2021-12-04	2	Guthrie
XXXX	9	40207	JEFFERSON	218	2021-12-07	1	Morriss Forman
XXXX	9	40245	JEFFERSON	218	2021-12-06	4	Floyds Fork
XXXX	9	40245	JEFFERSON	218	2021-12-06	5	Hite Creek
XXXX	9	40228	JEFFERSON	218	2021-12-04	2	Guthrie
XXXX	9	40220	JEFFERSON	218	2021-12-03	2	Guthrie
XXXX	9	40216	JEFFERSON	218	2021-12-02	2	Guthrie
XXXX	9	40299	JEFFERSON	218	2021-12-05	3	Cedar Creek
XXXX	9	40299	JEFFERSON	218	2021-12-05	3	Cedar Creek
XXXX	9	40299	JEFFERSON	218	2021-12-06	3	Cedar Creek
XXXX	9	40241	JEFFERSON	218	2021-12-05	1	Morriss Forman
XXXX	9	40220	JEFFERSON	218	2021-12-02	1	Morriss Forman
XXXX	9	40217	JEFFERSON	218	2021-12-03	1	Morriss Forman
XXXX	9	40059	JEFFERSON	218	2021-12-01	5	Hite Creek
XXXX	9	40299	JEFFERSON	218	2021-12-04	3	Cedar Creek
XXXX	9	40299	JEFFERSON	218	2021-12-05	2	Guthrie
XXXX	9	40299	JEFFERSON	218	2021-12-05	3	Cedar Creek
XXXX	9	40207	JEFFERSON	218	2021-12-05	1	Morriss Forman
XXXX	9	40223	JEFFERSON	218	2021-12-02	1	Morriss Forman
XXXX	9	40204	JEFFERSON	218	2021-12-04	1	Morriss Forman
XXXX	9	40219	JEFFERSON	218	2021-12-05	2	Guthrie
XXXX	9	40245	JEFFERSON	218	2021-12-04	4	Floyds Fork
XXXX	9	40245	JEFFERSON	218	2021-12-04	4	Floyds Fork
XXXX	9	40222	JEFFERSON	218	2021-12-01	1	Morriss Forman
XXXX	9	40228	JEFFERSON	218	2021-12-05	2	Guthrie
XXXX	9	40245	JEFFERSON	218	2021-12-07	4	Floyds Fork
XXXX	9	40222	JEFFERSON	218	2021-12-04	1	Morriss Forman
XXXX	9	40205	JEFFERSON	218	2021-12-04	1	Morriss Forman
XXXX	9	40245	JEFFERSON	218	2021-12-04	4	Floyds Fork
XXXX	9	40204	JEFFERSON	218	2021-12-01	1	Morriss Forman
XXXX	9	40205	JEFFERSON	218	2021-12-02	1	Morriss Forman
XXXX	9	40241	JEFFERSON	218	2021-12-04	1	Morriss Forman
XXXX	9	40205	JEFFERSON	218	2021-12-02	1	Morriss Forman
XXXX	9	40205	JEFFERSON	218	2021-12-07	1	Morriss Forman
XXXX	9	40242	JEFFERSON	218	2021-12-05	1	Morriss Forman
XXXX	9	40206	JEFFERSON	218	2021-12-02	1	Morriss Forman
XXXX	9	40205	JEFFERSON	218	2021-12-03	1	Morriss Forman
XXXX	9	40220	JEFFERSON	218	2021-12-03	1	Morriss Forman
XXXX	9	40299	JEFFERSON	218	2021-12-05	3	Cedar Creek
XXXX	9	40220	JEFFERSON	218	2021-12-04	2	Guthrie
XXXX	9	40245	JEFFERSON	218	2021-12-05	5	Hite Creek
XXXX	9	40023	JEFFERSON	218	2021-12-07	4	Floyds Fork
XXXX	9	40205	JEFFERSON	218	2021-12-02	1	Morriss Forman
XXXX	9	40242	JEFFERSON	218	2021-12-03	1	Morriss Forman
XXXX	9	40211	JEFFERSON	218	2021-12-07	1	Morriss Forman
XXXX	9	40299	JEFFERSON	218	2021-12-05	3	Cedar Creek
XXXX	9	40272	JEFFERSON	218	2021-12-07	2	Guthrie
XXXX	9	40218	JEFFERSON	218	2021-12-05	2	Guthrie
XXXX	9	40204	JEFFERSON	218	2021-12-05	1	Morriss Forman
XXXX	9	40222	JEFFERSON	218	2021-12-04	1	Morriss Forman
XXXX	9	40299	JEFFERSON	218	2021-12-03	2	Guthrie
XXXX	9	40299	JEFFERSON	218	2021-12-03	3	Cedar Creek
XXXX	9	40205	JEFFERSON	218	2021-12-04	1	Morriss Forman
[truncated: 253,139+ more rows]

## Sheet: VACCINE ANALYSIS
Raw Data Input from Public Health Database												Sum of Vaccines Provided per Day per WQTC							Weekly Summation and Determination of Daily Average on Weekly Basis												Compiled Data							Weekly Average Daily Vaccine per 100k
Patient_ID	Age_Years	Address_Zi	Address_Co	Vaccine_Ty	Administer_Dt	Zone_Num	Zone_Name		Concat Date and WQTC			Administer_Dt	Morriss Forman	Guthrie	Cedar Creek	Floyds Fork	Hite Creek		Morriss Forman	Guthrie	Cedar Creek	Floyds Fork	Hite Creek		Morriss Forman	Guthrie	Cedar Creek	Floyds Fork	Hite Creek		Wk	Morriss Forman	Guthrie	Cedar Creek	Floyds Fork	Hite Creek		Morriss Forman	Guthrie	Cedar Creek	Floyds Fork	Hite Creek		Name	Population	Corr. Per 100k
XXXX	14	40203	JEFFERSON	208	2021-12-03	1	Morriss Forman		12-03-2021 Morriss Forman			2021-12-01	1931	1141	314	230	223														-3	402.499	298.691	413.286	546.607	517.628		551.951	385.59	561.436	708.564	713.166		Morris Forman	349850	3.4985
XXXX	14	40206	JEFFERSON	208	2021-12-07	1	Morriss Forman		12-07-2021 Morriss Forman			2021-12-02	1969	1146	274	217	234														-2	427.203	318.292	479.698	580.495	591.64		562.813	387.28	489.916	668.515	748.345		Guthrie	295910	2.9591
XXXX	14	40210	JEFFERSON	208	2021-12-07	1	Morriss Forman		12-07-2021 Morriss Forman			2021-12-03	2293	1451	361	272	264														-1	333.898	254.518	363.222	462.547	490.216		655.424	490.352	645.473	837.954	844.287		Cedar Creek	55928	0.55928
XXXX	14	40211	JEFFERSON	208	2021-12-02	1	Morriss Forman		12-02-2021 Morriss Forman			2021-12-04	2336	1495	445	344	261														0	288.981	223.765	272.033	345.04	413.463		667.715	505.221	795.666	1059.77	834.693		Floyds Fork	32460	0.3246
XXXX	14	40214	JEFFERSON	208	2021-12-02	1	Morriss Forman		12-02-2021 Morriss Forman			2021-12-05	1328	954	224	179	151		9857	6187	1618	1242	1133		402.499	298.691	413.286	546.607	517.628		1	256.314	230.475	303.707	362.644	364.578		379.591	322.395	400.515	551.448	482.906		Hite Creek	31269	0.31269
XXXX	14	40214	JEFFERSON	208	2021-12-03	1	Morriss Forman		12-03-2021 Morriss Forman			2021-12-06	1608	966	278	185	188														2	287.633	258.862	328.228	370.566	406.153		459.626	326.451	497.068	569.932	601.234
XXXX	14	40208	JEFFERSON	208	2021-12-02	1	Morriss Forman		12-02-2021 Morriss Forman			2021-12-07	1693	1129	283	201	182														3	260.642	244.186	301.919	315.553	377.371		483.922	381.535	506.008	619.224	582.046
XXXX	14	40222	JEFFERSON	208	2021-12-05	1	Morriss Forman		12-05-2021 Morriss Forman			2021-12-08	1839	1151	375	255	217														4	165.663	166.556	207.154	190.564	198.736		525.654	388.97	670.505	785.582	693.978
XXXX	14	40215	JEFFERSON	208	2021-12-07	1	Morriss Forman		12-07-2021 Morriss Forman			2021-12-09	1604	995	287	194	219														5	133.567	146.183	155.046	133.791	159.903		458.482	336.251	513.16	597.659	700.374
XXXX	14	40210	JEFFERSON	208	2021-12-04	1	Morriss Forman		12-04-2021 Morriss Forman			2021-12-10	1694	1195	313	224	217														6	81.9127	90.2784	99.6179	77.8981	95.9417		484.208	403.839	559.648	690.08	693.978
XXXX	14	40214	JEFFERSON	208	2021-12-03	1	Morriss Forman		12-03-2021 Morriss Forman			2021-12-11	1346	784	214	187	176														7	92.7745	104.568	82.2486	63.3747	94.5711		384.736	264.945	382.635	576.094	562.858
XXXX	14	40217	JEFFERSON	208	2021-12-05	1	Morriss Forman		12-05-2021 Morriss Forman			2021-12-12	678	373	128	73	96		10462	6593	1878	1319	1295		427.203	318.292	479.698	580.495	591.64		8	74.4401	77.2436	67.9445	48.4112	61.2199		193.797	126.052	228.866	224.892	307.013
XXXX	14	40214	JEFFERSON	208	2021-12-07	1	Morriss Forman		12-07-2021 Morriss Forman			2021-12-13	1164	774	164	147	143														9	62.5574	62.1328	56.7056	41.3696	51.1689		332.714	261.566	293.234	452.865	457.322
XXXX	14	40205	JEFFERSON	208	2021-12-03	1	Morriss Forman		12-03-2021 Morriss Forman			2021-12-14	1234	759	201	131	175														10	46.9181	51.7532	39.5917	37.4087	52.5395		352.723	256.497	359.391	403.574	559.66
XXXX	13	40212	JEFFERSON	208	2021-12-06	1	Morriss Forman		12-06-2021 Morriss Forman			2021-12-15	1341	864	247	168	136														11	54.554	62.6156	44.9558	27.7264	30.61		383.307	291.981	441.639	517.56	434.936
XXXX	13	40211	JEFFERSON	208	2021-12-04	1	Morriss Forman		12-04-2021 Morriss Forman			2021-12-16	1136	771	204	134	190														12	57.7799	54.7464	44.1895	40.4894	51.6258		324.711	260.552	364.755	412.816	607.631
XXXX	13	40215	JEFFERSON	208	2021-12-02	1	Morriss Forman		12-02-2021 Morriss Forman			2021-12-17	1405	900	235	163	184														13	44.8764	37.3666	34.994	26.4061	39.2904		401.601	304.147	420.183	502.157	588.442
XXXX	13	40202	JEFFERSON	208	2021-12-01	1	Morriss Forman		12-01-2021 Morriss Forman			2021-12-18	1260	802	238	173	165														14	90.6919	62.4707	73.8194	91.9813	107.82		360.154	271.028	425.547	532.964	527.679
XXXX	13	40211	JEFFERSON	208	2021-12-02	1	Morriss Forman		12-02-2021 Morriss Forman			2021-12-19	637	402	133	135	80		8177	5272	1422	1051	1073		333.898	254.518	363.222	462.547	490.216		15	145.94	92.3061	122.351	161.958	177.721		182.078	135.852	237.806	415.896	255.844
XXXX	14	40205	JEFFERSON	208	2021-12-04	1	Morriss Forman		12-04-2021 Morriss Forman			2021-12-20	1560	1091	245	189	208														16	141.693	93.9475	119.797	150.075	171.781		445.905	368.693	438.063	582.255	665.196
XXXX	14	40215	JEFFERSON	208	2021-12-06	1	Morriss Forman		12-06-2021 Morriss Forman			2021-12-21	1675	1018	260	177	183														17	130.26	85.5955	102.683	121.908	146.197		478.777	344.024	464.883	545.287	585.244
XXXX	14	40205	JEFFERSON	208	2021-12-04	1	Morriss Forman		12-04-2021 Morriss Forman			2021-12-22	1764	1112	244	178	201														18	106.331	80.1402	109.58	129.39	112.846		504.216	375.79	436.275	548.367	642.809
XXXX	13	40207	JEFFERSON	208	2021-12-04	1	Morriss Forman		12-04-2021 Morriss Forman			2021-12-23	1239	825	176	127	176														19	78.4009	54.8429	62.8359	87.1402	106.906		354.152	278.801	314.69	391.251	562.858
XXXX	13	40223	JEFFERSON	208	2021-12-07	1	Morriss Forman		12-07-2021 Morriss Forman			2021-12-24	303	215	53	48	56														20	114.049	76.2297	81.7377	115.747	121.069		86.6085	72.6572	94.7647	147.874	179.091
XXXX	13	40215	JEFFERSON	208	2021-12-07	1	Morriss Forman		12-07-2021 Morriss Forman			2021-12-25	5	3	0	4	1														21	122.297	84.7265	115.455	132.911	126.095		1.42918	1.01382	0	12.3229	3.19806
XXXX	13	40211	JEFFERSON	208	2021-12-07	1	Morriss Forman		12-07-2021 Morriss Forman			2021-12-26	531	371	87	61	80		7077	4635	1065	784	905		288.981	223.765	272.033	345.04	413.463		22	101.758	63.5811	92.7213	119.708	102.338		151.779	125.376	155.557	187.924	255.844
XXXX	13	40211	JEFFERSON	208	2021-12-07	1	Morriss Forman		12-07-2021 Morriss Forman			2021-12-27	1215	893	195	142	147														23	77.1351	50.3049	58.749	79.2184	74.9259		347.292	301.781	348.663	437.461	470.114
XXXX	13	40207	JEFFERSON	208	2021-12-05	1	Morriss Forman		12-05-2021 Morriss Forman			2021-12-28	1408	993	240	143	157														24	75.4201	54.0222	68.4554	84.9397	100.967		402.458	335.575	429.123	440.542	502.095
XXXX	13	40203	JEFFERSON	208	2021-12-03	1	Morriss Forman		12-03-2021 Morriss Forman			2021-12-29	1365	982	262	194	177														25	61.4957	47.6013	56.7056	69.9762	66.7023		390.167	331.858	468.459	597.659	566.056
XXXX	13	40217	JEFFERSON	208	2021-12-05	1	Morriss Forman		12-05-2021 Morriss Forman			2021-12-30	1190	986	265	176	164														26	67.4983	44.0771	52.1078	77.458	68.5298		340.146	333.209	473.823	542.206	524.481
XXXX	12	40217	JEFFERSON	208	2021-12-07	1	Morriss Forman		12-07-2021 Morriss Forman			2021-12-31	530	470	106	80	87														27	69.4992	44.6564	51.3415	66.0153	65.3317		151.493	158.832	189.529	246.457	278.231
XXXX	12	40223	JEFFERSON	208	2021-12-03	1	Morriss Forman		12-03-2021 Morriss Forman			2022-01-01	90	73	21	15	11														28	57.5349	42.7736	50.0644	48.8513	68.0729		25.7253	24.6697	37.5483	46.2107	35.1786
XXXX	12	40211	JEFFERSON	208	2021-12-04	1	Morriss Forman		12-04-2021 Morriss Forman			2022-01-02	479	377	100	74	55		6277	4774	1189	824	798		256.314	230.475	303.707	362.644	364.578		29	97.7562	65.995	92.2104	108.265	114.673		136.916	127.404	178.801	227.973	175.893
XXXX	12	40215	JEFFERSON	208	2021-12-05	1	Morriss Forman		12-05-2021 Morriss Forman			2022-01-03	1058	872	193	118	124														30	112.497	83.8575	96.0418	126.749	114.673		302.415	294.684	345.087	363.524	396.559
XXXX	12	40215	JEFFERSON	208	2021-12-05	1	Morriss Forman		12-05-2021 Morriss Forman			2022-01-04	1193	826	201	126	143														31	96.572	72.9952	94.2538	107.385	111.932		341.003	279.139	359.391	388.17	457.322
XXXX	12	40210	JEFFERSON	208	2021-12-01	1	Morriss Forman		12-01-2021 Morriss Forman			2022-01-05	1167	925	226	138	157														32	75.5426	63.7259	71.2651	74.8174	85.8906		333.572	312.595	404.091	425.139	502.095
XXXX	12	40218	JEFFERSON	208	2021-12-02	1	Morriss Forman		12-02-2021 Morriss Forman			2022-01-06	822	557	133	82	135														33	63.9458	49.291	52.8741	49.2914	67.1592		234.958	188.233	237.806	252.619	431.738
XXXX	12	40222	JEFFERSON	208	2021-12-06	1	Morriss Forman		12-06-2021 Morriss Forman			2022-01-07	1145	888	184	157	148														34	49.5314	43.9323	50.0644	51.0518	59.8493		327.283	300.091	328.994	483.672	473.312
XXXX	12	40206	JEFFERSON	208	2021-12-04	1	Morriss Forman		12-04-2021 Morriss Forman			2022-01-08	1150	947	233	160	100														35	41.6097	37.4149	39.3363	36.9686	54.3669		328.712	320.03	416.607	492.914	319.806
XXXX	12	40213	JEFFERSON	208	2021-12-03	1	Morriss Forman		12-03-2021 Morriss Forman			2022-01-09	509	347	115	61	82		7044	5362	1285	842	889		287.633	258.862	328.228	370.566	406.153		36	13.4752	11.8762	10.4726	9.24214	11.4216		145.491	117.265	205.622	187.924	262.241
XXXX	12	40205	JEFFERSON	208	2021-12-07	1	Morriss Forman		12-07-2021 Morriss Forman			2022-01-10	967	773	159	116	112																					276.404	261.228	284.294	357.363	358.182
XXXX	12	40206	JEFFERSON	208	2021-12-07	1	Morriss Forman		12-07-2021 Morriss Forman			2022-01-11	913	699	202	108	124																					260.969	236.22	361.179	332.717	396.559
XXXX	12	40207	JEFFERSON	208	2021-12-04	1	Morriss Forman		12-04-2021 Morriss Forman			2022-01-12	1078	874	159	122	124																					308.132	295.36	284.294	375.847	396.559
XXXX	12	40207	JEFFERSON	218	2021-12-05	1	Morriss Forman		12-05-2021 Morriss Forman			2022-01-13	1005	788	177	117	92																					287.266	266.297	316.478	360.444	294.221
XXXX	12	40241	JEFFERSON	218	2021-12-04	1	Morriss Forman		12-04-2021 Morriss Forman			2022-01-14	1102	933	199	109	180																					314.992	315.299	355.815	335.798	575.65
XXXX	12	40222	JEFFERSON	208	2021-12-07	1	Morriss Forman		12-07-2021 Morriss Forman			2022-01-15	901	688	205	85	127																					257.539	232.503	366.543	261.861	406.153
XXXX	12	40241	JEFFERSON	208	2021-12-04	1	Morriss Forman		12-04-2021 Morriss Forman			2022-01-16	417	303	81	60	67		6383	5058	1182	717	826		260.642	244.186	301.919	315.553	377.371									119.194	102.396	144.829	184.843	214.27
XXXX	12	40241	JEFFERSON	208	2021-12-04	1	Morriss Forman		12-04-2021 Morriss Forman			2022-01-17	518	448	102	59	81																					148.063	151.397	182.377	181.762	259.043
XXXX	12	40214	JEFFERSON	218	2021-12-04	1	Morriss Forman		12-04-2021 Morriss Forman			2022-01-18	680	530	119	55	74																					194.369	179.109	212.774	169.439	236.656
XXXX	12	40217	JEFFERSON	218	2021-12-06	1	Morriss Forman		12-06-2021 Morriss Forman			2022-01-19	730	633	116	97	65																					208.661	213.916	207.41	298.829	207.874
XXXX	12	40205	JEFFERSON	218	2021-12-07	1	Morriss Forman		12-07-2021 Morriss Forman			2022-01-20	546	443	120	57	45																					156.067	149.708	214.562	175.601	143.913
XXXX	12	40207	JEFFERSON	218	2021-12-04	1	Morriss Forman		12-04-2021 Morriss Forman			2022-01-21	827	735	177	69	79																					236.387	248.386	316.478	212.569	252.646
XXXX	12	40220	JEFFERSON	218	2021-12-02	1	Morriss Forman		12-02-2021 Morriss Forman			2022-01-22	502	440	120	66	62																					143.49	148.694	214.562	203.327	198.279
XXXX	12	40207	JEFFERSON	218	2021-12-03	1	Morriss Forman		12-03-2021 Morriss Forman			2022-01-23	254	221	57	30	29		4057	3450	811	433	435		165.663	166.556	207.154	190.564	198.736									72.6025	74.6849	101.917	92.4214	92.7436
XXXX	12	40241	JEFFERSON	218	2021-12-01	1	Morriss Forman		12-01-2021 Morriss Forman			2022-01-24	640	495	103	51	52																					182.936	167.281	184.165	157.116	166.299
XXXX	12	40212	JEFFERSON	218	2021-12-03	1	Morriss Forman		12-03-2021 Morriss Forman			2022-01-25	497	488	99	43	59																					142.061	164.915	177.013	132.471	188.685
XXXX	12	40203	JEFFERSON	218	2021-12-01	1	Morriss Forman		12-01-2021 Morriss Forman			2022-01-26	597	524	100	52	54																					170.645	177.081	178.801	160.197	172.695
XXXX	12	40207	JEFFERSON	218	2021-12-05	1	Morriss Forman		12-05-2021 Morriss Forman			2022-01-27	467	447	62	39	36																					133.486	151.059	110.857	120.148	115.13
XXXX	12	40223	JEFFERSON	218	2021-12-02	1	Morriss Forman		12-02-2021 Morriss Forman			2022-01-28	546	514	90	44	72																					156.067	173.701	160.921	135.551	230.26
XXXX	12	40215	JEFFERSON	218	2021-12-04	1	Morriss Forman		12-04-2021 Morriss Forman			2022-01-29	355	354	107	63	47																					101.472	119.631	191.317	194.085	150.309
XXXX	12	40241	JEFFERSON	218	2021-12-03	1	Morriss Forman		12-03-2021 Morriss Forman			2022-01-30	169	206	46	12	30		3271	3028	607	304	350		133.567	146.183	155.046	133.791	159.903									48.3064	69.6158	82.2486	36.9686	95.9417
XXXX	12	40204	JEFFERSON	208	2021-12-07	1	Morriss Forman		12-07-2021 Morriss Forman			2022-01-31	413	401	75	31	38																					118.051	135.514	134.101	95.5022	121.526
XXXX	12	40223	JEFFERSON	218	2021-12-04	1	Morriss Forman		12-04-2021 Morriss Forman			2022-02-01	389	383	86	36	33																					111.191	129.431	153.769	110.906	105.536
XXXX	12	40205	JEFFERSON	208	2021-12-02	1	Morriss Forman		12-02-2021 Morriss Forman			2022-02-02	440	374	66	31	32																					125.768	126.39	118.009	95.5022	102.338
XXXX	12	40223	JEFFERSON	208	2021-12-02	1	Morriss Forman		12-02-2021 Morriss Forman			2022-02-03	135	96	19	13	7																					38.588	32.4423	33.9723	40.0493	22.3864
XXXX	12	40203	JEFFERSON	208	2021-12-02	1	Morriss Forman		12-02-2021 Morriss Forman			2022-02-04	149	175	46	19	21																					42.5897	59.1396	82.2486	58.5336	67.1592
XXXX	12	40204	JEFFERSON	208	2021-12-06	1	Morriss Forman		12-06-2021 Morriss Forman			2022-02-05	357	314	69	31	52																					102.044	106.113	123.373	95.5022	166.299
XXXX	12	40214	JEFFERSON	208	2021-12-03	1	Morriss Forman		12-03-2021 Morriss Forman			2022-02-06	123	127	29	16	27		2006	1870	390	177	210		81.9127	90.2784	99.6179	77.8981	95.9417									35.1579	42.9185	51.8524	49.2914	86.3475
XXXX	12	40208	JEFFERSON	208	2021-12-07	1	Morriss Forman		12-07-2021 Morriss Forman			2022-02-07	342	346	36	30	35																					97.7562	116.927	64.3685	92.4214	111.932
XXXX	12	40223	JEFFERSON	208	2021-12-04	1	Morriss Forman		12-04-2021 Morriss Forman			2022-02-08	380	292	39	19	33																					108.618	98.6787	69.7325	58.5336	105.536
XXXX	12	40212	JEFFERSON	208	2021-12-01	1	Morriss Forman		12-01-2021 Morriss Forman			2022-02-09	360	342	56	19	37																					102.901	115.576	100.129	58.5336	118.328
XXXX	12	40207	JEFFERSON	208	2021-12-04	1	Morriss Forman		12-04-2021 Morriss Forman			2022-02-10	318	322	58	21	14																					90.8961	108.817	103.705	64.695	44.7728
XXXX	12	40242	JEFFERSON	208	2021-12-03	1	Morriss Forman		12-03-2021 Morriss Forman			2022-02-11	488	416	69	31	39																					139.488	140.583	123.373	95.5022	124.724
XXXX	12	40242	JEFFERSON	208	2021-12-05	1	Morriss Forman		12-05-2021 Morriss Forman			2022-02-12	295	363	55	18	37																					84.3219	122.672	98.3407	55.4529	118.328
XXXX	12	40208	JEFFERSON	208	2021-12-07	1	Morriss Forman		12-07-2021 Morriss Forman			2022-02-13	89	85	9	6	12		2272	2166	322	144	207		92.7745	104.568	82.2486	63.3747	94.5711									25.4395	28.725	16.0921	18.4843	38.3767
XXXX	12	40213	JEFFERSON	208	2021-12-01	1	Morriss Forman		12-01-2021 Morriss Forman			2022-02-14	286	231	28	13	13																					81.7493	78.0643	50.0644	40.0493	41.5747
XXXX	13	40214	JEFFERSON	208	2021-12-07	1	Morriss Forman		12-07-2021 Morriss Forman			2022-02-15	277	225	31	23	14																					79.1768	76.0366	55.4284	70.8564	44.7728
XXXX	13	40203	JEFFERSON	208	2021-12-04	1	Morriss Forman		12-04-2021 Morriss Forman			2022-02-16	307	227	37	16	17																					87.7519	76.7125	66.1565	49.2914	54.3669
XXXX	13	40059	JEFFERSON	208	2021-12-05	1	Morriss Forman		12-05-2021 Morriss Forman			2022-02-17	262	234	30	14	24																					74.8892	79.0781	53.6404	43.13	76.7533
XXXX	13	40212	JEFFERSON	208	2021-12-07	1	Morriss Forman		12-07-2021 Morriss Forman			2022-02-18	379	359	65	19	33																					108.332	121.321	116.221	58.5336	105.536
XXXX	12	40211	JEFFERSON	208	2021-12-03	1	Morriss Forman		12-03-2021 Morriss Forman			2022-02-19	215	206	48	16	24																					61.4549	69.6158	85.8246	49.2914	76.7533
XXXX	12	40202	JEFFERSON	208	2021-12-01	1	Morriss Forman		12-01-2021 Morriss Forman			2022-02-20	97	118	27	9	9		1823	1600	266	110	134		74.4401	77.2436	67.9445	48.4112	61.2199									27.7262	39.877	48.2764	27.7264	28.7825
XXXX	12	40213	JEFFERSON	208	2021-12-05	1	Morriss Forman		12-05-2021 Morriss Forman			2022-02-21	271	227	30	15	20																					77.4618	76.7125	53.6404	46.2107	63.9611
XXXX	12	40210	JEFFERSON	208	2021-12-03	1	Morriss Forman		12-03-2021 Morriss Forman			2022-02-22	263	220	40	14	15																					75.1751	74.3469	71.5205	43.13	47.9708
XXXX	12	40208	JEFFERSON	208	2021-12-03	1	Morriss Forman		12-03-2021 Morriss Forman			2022-02-23	209	182	23	14	17																					59.7399	61.5052	41.1243	43.13	54.3669
XXXX	12	40222	JEFFERSON	208	2021-12-07	1	Morriss Forman		12-07-2021 Morriss Forman			2022-02-24	204	181	21	5	13																					58.3107	61.1672	37.5483	15.4036	41.5747
XXXX	12	40215	JEFFERSON	208	2021-12-06	1	Morriss Forman		12-06-2021 Morriss Forman			2022-02-25	321	239	53	23	29																					91.7536	80.7678	94.7647	70.8564	92.7436
XXXX	12	40223	JEFFERSON	208	2021-12-03	1	Morriss Forman		12-03-2021 Morriss Forman			2022-02-26	211	185	38	16	15																					60.3116	62.519	67.9445	49.2914	47.9708
XXXX	12	40207	JEFFERSON	208	2021-12-02	1	Morriss Forman		12-02-2021 Morriss Forman			2022-02-27	53	53	17	7	3		1532	1287	222	94	112		62.5574	62.1328	56.7056	41.3696	51.1689									15.1493	17.9109	30.3962	21.565	9.59417
XXXX	12	40210	JEFFERSON	208	2021-12-03	1	Morriss Forman		12-03-2021 Morriss Forman			2022-02-28	132	116	17	2	14																					37.7305	39.2011	30.3962	6.16143	44.7728
XXXX	12	40205	JEFFERSON	208	2021-12-01	1	Morriss Forman		12-01-2021 Morriss Forman			2022-03-01	228	162	25	8	24																					65.1708	54.7464	44.7003	24.6457	76.7533
XXXX	12	40218	JEFFERSON	208	2021-12-04	1	Morriss Forman		12-04-2021 Morriss Forman			2022-03-02	166	169	23	20	22																					47.4489	57.112	41.1243	61.6143	70.3572
XXXX	12	40214	JEFFERSON	208	2021-12-07	1	Morriss Forman		12-07-2021 Morriss Forman			2022-03-03	204	181	23	13	14																					58.3107	61.1672	41.1243	40.0493	44.7728
XXXX	12	40242	JEFFERSON	208	2021-12-01	1	Morriss Forman		12-01-2021 Morriss Forman			2022-03-04	248	255	35	24	18																					70.8875	86.1749	62.5805	73.9372	57.565
XXXX	12	40208	JEFFERSON	208	2021-12-06	1	Morriss Forman		12-06-2021 Morriss Forman			2022-03-05	126	147	22	9	16																					36.0154	49.6773	39.3363	27.7264	51.1689
XXXX	12	40204	JEFFERSON	208	2021-12-04	1	Morriss Forman		12-04-2021 Morriss Forman			2022-03-06	45	42	10	9	7		1149	1072	155	85	115		46.9181	51.7532	39.5917	37.4087	52.5395									12.8627	14.1935	17.8801	27.7264	22.3864
XXXX	12	40214	JEFFERSON	208	2021-12-04	1	Morriss Forman		12-04-2021 Morriss Forman			2022-03-07	181	176	25	6	9																					51.7365	59.4775	44.7003	18.4843	28.7825
XXXX	12	40204	JEFFERSON	208	2021-12-04	1	Morriss Forman		12-04-2021 Morriss Forman			2022-03-08	279	227	28	7	9																					79.7485	76.7125	50.0644	21.565	28.7825
XXXX	12	40222	JEFFERSON	208	2021-12-04	1	Morriss Forman		12-04-2021 Morriss Forman			2022-03-09	231	201	24	7	7																					66.0283	67.9261	42.9123	21.565	22.3864
XXXX	12	40214	JEFFERSON	208	2021-12-04	1	Morriss Forman		12-04-2021 Morriss Forman			2022-03-10	203	221	26	15	17																					58.0249	74.6849	46.4883	46.2107	54.3669
XXXX	12	40205	JEFFERSON	208	2021-12-06	1	Morriss Forman		12-06-2021 Morriss Forman			2022-03-11	286	288	35	12	10																					81.7493	97.3269	62.5805	36.9686	31.9806
XXXX	12	40222	JEFFERSON	208	2021-12-05	1	Morriss Forman		12-05-2021 Morriss Forman			2022-03-12	114	135	29	12	11																					32.5854	45.622	51.8524	36.9686	35.1786
XXXX	12	40205	JEFFERSON	208	2021-12-02	1	Morriss Forman		12-02-2021 Morriss Forman			2022-03-13	42	49	9	4	4		1336	1297	176	63	67		54.554	62.6156	44.9558	27.7264	30.61									12.0051	16.5591	16.0921	12.3229	12.7922
XXXX	12	40205	JEFFERSON	208	2021-12-02	1	Morriss Forman		12-02-2021 Morriss Forman			2022-03-14	248	247	30	15	17																					70.8875	83.4713	53.6404	46.2107	54.3669
XXXX	12	40222	JEFFERSON	208	2021-12-04	1	Morriss Forman		12-04-2021 Morriss Forman			2022-03-15	215	204	31	18	16																					61.4549	68.9399	55.4284	55.4529	51.1689
XXXX	12	40223	JEFFERSON	208	2021-12-04	1	Morriss Forman		12-04-2021 Morriss Forman			2022-03-16	327	192	31	12	19																					93.4686	64.8846	55.4284	36.9686	60.7631
XXXX	12	40223	JEFFERSON	208	2021-12-06	1	Morriss Forman		12-06-2021 Morriss Forman			2022-03-17	183	171	27	11	20																					52.3081	57.7878	48.2764	33.8879	63.9611
XXXX	12	40223	JEFFERSON	208	2021-12-03	1	Morriss Forman		12-03-2021 Morriss Forman			2022-03-18	236	180	25	20	24																					67.4575	60.8293	44.7003	61.6143	76.7533
XXXX	12	40206	JEFFERSON	208	2021-12-03	1	Morriss Forman		12-03-2021 Morriss Forman			2022-03-19	169	110	24	10	15																					48.3064	37.1735	42.9123	30.8071	47.9708
XXXX	11	40215	JEFFERSON	218	2021-12-04	1	Morriss Forman		12-04-2021 Morriss Forman			2022-03-20	37	30	5	6	2		1415	1134	173	92	113		57.7799	54.7464	44.1895	40.4894	51.6258									10.576	10.1382	8.94007	18.4843	6.39611
XXXX	11	40206	JEFFERSON	218	2021-12-01	1	Morriss Forman		12-01-2021 Morriss Forman			2022-03-21	183	124	24	9	9																					52.3081	41.9046	42.9123	27.7264	28.7825
XXXX	12	40205	JEFFERSON	218	2021-12-02	1	Morriss Forman		12-02-2021 Morriss Forman			2022-03-22	189	140	16	7	17																					54.0232	47.3117	28.6082	21.565	54.3669
XXXX	12	40223	JEFFERSON	218	2021-12-05	1	Morriss Forman		12-05-2021 Morriss Forman			2022-03-23	183	130	27	16	13																					52.3081	43.9323	48.2764	49.2914	41.5747
XXXX	12	40205	JEFFERSON	218	2021-12-06	1	Morriss Forman		12-06-2021 Morriss Forman			2022-03-24	179	134	23	8	13																					51.1648	45.284	41.1243	24.6457	41.5747
XXXX	12	40209	JEFFERSON	218	2021-12-05	1	Morriss Forman		12-05-2021 Morriss Forman			2022-03-25	187	137	19	9	18																					53.4515	46.2979	33.9723	27.7264	57.565
XXXX	12	40216	JEFFERSON	218	2021-12-04	1	Morriss Forman		12-04-2021 Morriss Forman			2022-03-26	131	72	21	5	11																					37.4446	24.3317	37.5483	15.4036	35.1786
XXXX	12	40207	JEFFERSON	218	2021-12-04	1	Morriss Forman		12-04-2021 Morriss Forman			2022-03-27	47	37	7	6	5		1099	774	137	60	86		44.8764	37.3666	34.994	26.4061	39.2904									13.4343	12.5038	12.5161	18.4843	15.9903
XXXX	12	40207	JEFFERSON	218	2021-12-05	1	Morriss Forman		12-05-2021 Morriss Forman			2022-03-28	169	118	13	10	16																					48.3064	39.877	23.2442	30.8071	51.1689
XXXX	12	40216	JEFFERSON	218	2021-12-05	1	Morriss Forman		12-05-2021 Morriss Forman			2022-03-29	168	137	22	11	10																					48.0206	46.2979	39.3363	33.8879	31.9806
XXXX	12	40241	JEFFERSON	218	2021-12-01	1	Morriss Forman		12-01-2021 Morriss Forman			2022-03-30	371	186	35	33	31																					106.045	62.8569	62.5805	101.664	99.1397
XXXX	12	40207	JEFFERSON	218	2021-12-05	1	Morriss Forman		12-05-2021 Morriss Forman			2022-03-31	417	233	78	46	50																					119.194	78.7402	139.465	141.713	159.903
XXXX	12	40207	JEFFERSON	218	2021-12-07	1	Morriss Forman		12-07-2021 Morriss Forman			2022-04-01	553	329	85	57	69																					158.068	111.182	151.981	175.601	220.666
XXXX	12	40212	JEFFERSON	218	2021-12-04	1	Morriss Forman		12-04-2021 Morriss Forman			2022-04-02	386	212	40	38	39																					110.333	71.6434	71.5205	117.067	124.724
XXXX	12	40243	JEFFERSON	218	2021-12-04	1	Morriss Forman		12-04-2021 Morriss Forman			2022-04-03	157	79	16	14	21		2221	1294	289	209	236		90.6919	62.4707	73.8194	91.9813	107.82									44.8764	26.6973	28.6082	43.13	67.1592
XXXX	12	40213	JEFFERSON	218	2021-12-05	1	Morriss Forman		12-05-2021 Morriss Forman			2022-04-04	509	269	71	24	58																					145.491	90.906	126.949	73.9372	185.487
XXXX	12	40206	JEFFERSON	218	2021-12-07	1	Morriss Forman		12-07-2021 Morriss Forman			2022-04-05	514	271	68	45	43																					146.92	91.5819	121.585	138.632	137.516
XXXX	12	40205	JEFFERSON	218	2021-12-01	1	Morriss Forman		12-01-2021 Morriss Forman			2022-04-06	480	264	70	71	59																					137.202	89.2163	125.161	218.731	188.685
XXXX	12	40208	JEFFERSON	218	2021-12-01	1	Morriss Forman		12-01-2021 Morriss Forman			2022-04-07	565	350	70	65	53																					161.498	118.279	125.161	200.246	169.497
XXXX	12	40211	JEFFERSON	218	2021-12-04	1	Morriss Forman		12-04-2021 Morriss Forman			2022-04-08	698	371	91	78	65																					199.514	125.376	162.709	240.296	207.874
XXXX	12	40212	JEFFERSON	218	2021-12-01	1	Morriss Forman		12-01-2021 Morriss Forman			2022-04-09	664	310	71	71	76																					189.796	104.762	126.949	218.731	243.052
XXXX	12	40223	JEFFERSON	218	2021-12-01	1	Morriss Forman		12-01-2021 Morriss Forman			2022-04-10	144	77	38	14	35		3574	1912	479	368	389		145.94	92.3061	122.351	161.958	177.721									41.1605	26.0214	67.9445	43.13	111.932
XXXX	12	40211	JEFFERSON	218	2021-12-04	1	Morriss Forman		12-04-2021 Morriss Forman			2022-04-11	573	317	86	47	55																					163.784	107.127	153.769	144.794	175.893
XXXX	12	40211	JEFFERSON	218	2021-12-04	1	Morriss Forman		12-04-2021 Morriss Forman			2022-04-12	609	365	95	90	57																					174.075	123.348	169.861	277.264	182.289
XXXX	12	40220	JEFFERSON	218	2021-12-04	1	Morriss Forman		12-04-2021 Morriss Forman			2022-04-13	540	323	75	52	64																					154.352	109.155	134.101	160.197	204.676
XXXX	12	40205	JEFFERSON	218	2021-12-04	1	Morriss Forman		12-04-2021 Morriss Forman			2022-04-14	563	308	64	49	60																					160.926	104.086	114.433	150.955	191.883
XXXX	12	40223	JEFFERSON	218	2021-12-01	1	Morriss Forman		12-01-2021 Morriss Forman			2022-04-15	577	375	77	61	82																					164.928	126.728	137.677	187.924	262.241
XXXX	12	40206	JEFFERSON	218	2021-12-06	1	Morriss Forman		12-06-2021 Morriss Forman			2022-04-16	564	232	57	36	56																					161.212	78.4022	101.917	110.906	179.091
XXXX	12	40207	JEFFERSON	218	2021-12-01	1	Morriss Forman		12-01-2021 Morriss Forman			2022-04-17	44	26	15	6	2		3470	1946	469	341	376		141.693	93.9475	119.797	150.075	171.781									12.5768	8.78646	26.8202	18.4843	6.39611
XXXX	12	40205	JEFFERSON	218	2021-12-06	1	Morriss Forman		12-06-2021 Morriss Forman			2022-04-18	511	342	73	42	55																					146.063	115.576	130.525	129.39	175.893
XXXX	12	40241	JEFFERSON	218	2021-12-02	1	Morriss Forman		12-02-2021 Morriss Forman			2022-04-19	531	298	83	48	52																					151.779	100.706	148.405	147.874	166.299
XXXX	12	40207	JEFFERSON	218	2021-12-04	1	Morriss Forman		12-04-2021 Morriss Forman			2022-04-20	532	272	62	55	63																					152.065	91.9198	110.857	169.439	201.478
XXXX	12	40241	JEFFERSON	218	2021-12-06	1	Morriss Forman		12-06-2021 Morriss Forman			2022-04-21	496	269	65	47	48																					141.775	90.906	116.221	144.794	153.507
XXXX	12	40242	JEFFERSON	218	2021-12-04	1	Morriss Forman		12-04-2021 Morriss Forman			2022-04-22	506	307	49	35	59																					144.633	103.748	87.6126	107.825	188.685
XXXX	12	40241	JEFFERSON	218	2021-12-02	1	Morriss Forman		12-02-2021 Morriss Forman			2022-04-23	516	229	59	40	32																					147.492	77.3884	105.493	123.229	102.338
XXXX	12	40207	JEFFERSON	218	2021-12-06	1	Morriss Forman		12-06-2021 Morriss Forman			2022-04-24	98	56	11	10	11		3190	1773	402	277	320		130.26	85.5955	102.683	121.908	146.197									28.012	18.9247	19.6681	30.8071	35.1786
XXXX	12	40207	JEFFERSON	218	2021-12-02	1	Morriss Forman		12-02-2021 Morriss Forman			2022-04-25	412	224	79	34	29																					117.765	75.6987	141.253	104.744	92.7436
XXXX	12	40223	JEFFERSON	218	2021-12-03	1	Morriss Forman		12-03-2021 Morriss Forman			2022-04-26	429	259	58	54	48																					122.624	87.5266	103.705	166.359	153.507
XXXX	11	40223	JEFFERSON	218	2021-12-02	1	Morriss Forman		12-02-2021 Morriss Forman			2022-04-27	411	289	70	64	34																					117.479	97.6648	125.161	197.166	108.734
XXXX	11	40241	JEFFERSON	218	2021-12-02	1	Morriss Forman		12-02-2021 Morriss Forman			2022-04-28	385	257	46	42	36																					110.047	86.8507	82.2486	129.39	115.13
XXXX	11	40204	JEFFERSON	218	2021-12-03	1	Morriss Forman		12-03-2021 Morriss Forman			2022-04-29	457	328	81	49	43																					130.627	110.845	144.829	150.955	137.516
XXXX	11	40242	JEFFERSON	218	2021-12-01	1	Morriss Forman		12-01-2021 Morriss Forman			2022-04-30	410	262	85	42	44																					117.193	88.5404	151.981	129.39	140.714
XXXX	11	40222	JEFFERSON	218	2021-12-04	1	Morriss Forman		12-04-2021 Morriss Forman			2022-05-01	100	41	10	9	13		2604	1660	429	294	247		106.331	80.1402	109.58	129.39	112.846									28.5837	13.8556	17.8801	27.7264	41.5747
XXXX	11	40207	JEFFERSON	218	2021-12-01	1	Morriss Forman		12-01-2021 Morriss Forman			2022-05-02	396	208	56	39	47																					113.191	70.2916	100.129	120.148	150.309
XXXX	12	40215	JEFFERSON	218	2021-12-07	1	Morriss Forman		12-07-2021 Morriss Forman			2022-05-03	377	187	35	33	39																					107.76	63.1949	62.5805	101.664	124.724
XXXX	12	40242	JEFFERSON	218	2021-12-06	1	Morriss Forman		12-06-2021 Morriss Forman			2022-05-04	333	232	50	44	41																					95.1837	78.4022	89.4007	135.551	131.12
XXXX	12	40207	JEFFERSON	218	2021-12-02	1	Morriss Forman		12-02-2021 Morriss Forman			2022-05-05	315	226	45	28	46																					90.0386	76.3746	80.4606	86.26	147.111
XXXX	12	40211	JEFFERSON	218	2021-12-04	1	Morriss Forman		12-04-2021 Morriss Forman			2022-05-06	317	192	37	32	38																					90.6103	64.8846	66.1565	98.5829	121.526
XXXX	12	40241	JEFFERSON	218	2021-12-07	1	Morriss Forman		12-07-2021 Morriss Forman			2022-05-07	128	63	19	14	16																					36.5871	21.2903	33.9723	43.13	51.1689
XXXX	11	40223	JEFFERSON	218	2021-12-05	1	Morriss Forman		12-05-2021 Morriss Forman			2022-05-08	54	28	4	8	7		1920	1136	246	198	234		78.4009	54.8429	62.8359	87.1402	106.906									15.4352	9.46234	7.15205	24.6457	22.3864
XXXX	12	40207	JEFFERSON	218	2021-12-01	1	Morriss Forman		12-01-2021 Morriss Forman			2022-05-09	363	200	38	18	32																					103.759	67.5881	67.9445	55.4529	102.338
XXXX	12	40214	JEFFERSON	218	2021-12-02	1	Morriss Forman		12-02-2021 Morriss Forman			2022-05-10	411	230	41	40	47																					117.479	77.7263	73.3085	123.229	150.309
XXXX	11	40205	JEFFERSON	218	2021-12-01	1	Morriss Forman		12-01-2021 Morriss Forman			2022-05-11	404	208	61	34	39																					115.478	70.2916	109.069	104.744	124.724
XXXX	11	40214	JEFFERSON	218	2021-12-07	1	Morriss Forman		12-07-2021 Morriss Forman			2022-05-12	434	280	66	42	37																					124.053	94.6234	118.009	129.39	118.328
XXXX	11	40207	JEFFERSON	218	2021-12-01	1	Morriss Forman		12-01-2021 Morriss Forman			2022-05-13	584	334	52	65	51																					166.929	112.872	92.9767	200.246	163.101
XXXX	11	40242	JEFFERSON	218	2021-12-03	1	Morriss Forman		12-03-2021 Morriss Forman			2022-05-14	489	265	49	44	48																					139.774	89.5543	87.6126	135.551	153.507
XXXX	11	40241	JEFFERSON	218	2021-12-02	1	Morriss Forman		12-02-2021 Morriss Forman			2022-05-15	108	62	13	20	11		2793	1579	320	263	265		114.049	76.2297	81.7377	115.747	121.069									30.8704	20.9523	23.2442	61.6143	35.1786
XXXX	11	40211	JEFFERSON	218	2021-12-04	1	Morriss Forman		12-04-2021 Morriss Forman			2022-05-16	443	270	52	56	42																					126.626	91.244	92.9767	172.52	134.318
XXXX	11	40217	JEFFERSON	218	2021-12-01	1	Morriss Forman		12-01-2021 Morriss Forman			2022-05-17	452	320	112	45	50																					129.198	108.141	200.257	138.632	159.903
XXXX	11	40205	JEFFERSON	218	2021-12-05	1	Morriss Forman		12-05-2021 Morriss Forman			2022-05-18	450	285	52	40	34																					128.627	96.3131	92.9767	123.229	108.734
XXXX	11	40223	JEFFERSON	218	2021-12-03	1	Morriss Forman		12-03-2021 Morriss Forman			2022-05-19	452	260	74	43	46																					129.198	87.8646	132.313	132.471	147.111
XXXX	11	40223	JEFFERSON	218	2021-12-05	1	Morriss Forman		12-05-2021 Morriss Forman			2022-05-20	515	306	73	65	46																					147.206	103.41	130.525	200.246	147.111
XXXX	11	40207	JEFFERSON	218	2021-12-04	1	Morriss Forman		12-04-2021 Morriss Forman			2022-05-21	533	256	72	32	40																					152.351	86.5128	128.737	98.5829	127.922
XXXX	11	40211	JEFFERSON	218	2021-12-04	1	Morriss Forman		12-04-2021 Morriss Forman			2022-05-22	150	58	17	21	18		2995	1755	452	302	276		122.297	84.7265	115.455	132.911	126.095									42.8755	19.6006	30.3962	64.695	57.565
XXXX	11	40223	JEFFERSON	218	2021-12-02	1	Morriss Forman		12-02-2021 Morriss Forman			2022-05-23	449	246	67	67	43																					128.341	83.1334	119.797	206.408	137.516
XXXX	11	40202	JEFFERSON	218	2021-12-03	1	Morriss Forman		12-03-2021 Morriss Forman			2022-05-24	421	241	64	33	39																					120.337	81.4437	114.433	101.664	124.724
XXXX	11	40220	JEFFERSON	218	2021-12-05	1	Morriss Forman		12-05-2021 Morriss Forman			2022-05-25	423	214	49	42	40																					120.909	72.3193	87.6126	129.39	127.922
XXXX	11	40241	JEFFERSON	218	2021-12-02	1	Morriss Forman		12-02-2021 Morriss Forman			2022-05-26	344	204	57	38	37																					98.3279	68.9399	101.917	117.067	118.328
XXXX	11	40207	JEFFERSON	218	2021-12-06	1	Morriss Forman		12-06-2021 Morriss Forman			2022-05-27	415	218	73	47	28																					118.622	73.671	130.525	144.794	89.5456
XXXX	11	40205	JEFFERSON	218	2021-12-01	1	Morriss Forman		12-01-2021 Morriss Forman			2022-05-28	354	162	44	34	26																					101.186	54.7464	78.6726	104.744	83.1494
XXXX	11	40241	JEFFERSON	218	2021-12-05	1	Morriss Forman		12-05-2021 Morriss Forman			2022-05-29	86	32	9	11	11		2492	1317	363	272	224		101.758	63.5811	92.7213	119.708	102.338									24.582	10.8141	16.0921	33.8879	35.1786
XXXX	11	40222	JEFFERSON	218	2021-12-05	1	Morriss Forman		12-05-2021 Morriss Forman			2022-05-30	16	19	6	4	0																					4.57339	6.42087	10.7281	12.3229	0
XXXX	11	40207	JEFFERSON	218	2021-12-06	1	Morriss Forman		12-06-2021 Morriss Forman			2022-05-31	380	213	57	38	36																					108.618	71.9813	101.917	117.067	115.13
XXXX	11	40205	JEFFERSON	218	2021-12-05	1	Morriss Forman		12-05-2021 Morriss Forman			2022-06-01	353	211	44	33	34																					100.9	71.3055	78.6726	101.664	108.734
XXXX	11	40241	JEFFERSON	218	2021-12-02	1	Morriss Forman		12-02-2021 Morriss Forman			2022-06-02	370	195	37	36	30																					105.76	65.8984	66.1565	110.906	95.9417
XXXX	11	40205	JEFFERSON	218	2021-12-01	1	Morriss Forman		12-01-2021 Morriss Forman			2022-06-03	376	211	40	36	28																					107.475	71.3055	71.5205	110.906	89.5456
XXXX	11	40206	JEFFERSON	218	2021-12-01	1	Morriss Forman		12-01-2021 Morriss Forman			2022-06-04	314	146	37	23	24																					89.7528	49.3393	66.1565	70.8564	76.7533
XXXX	11	40223	JEFFERSON	218	2021-12-05	1	Morriss Forman		12-05-2021 Morriss Forman			2022-06-05	80	47	9	10	12		1889	1042	230	180	164		77.1351	50.3049	58.749	79.2184	74.9259									22.8669	15.8832	16.0921	30.8071	38.3767
XXXX	11	40207	JEFFERSON	218	2021-12-03	1	Morriss Forman		12-03-2021 Morriss Forman			2022-06-06	334	164	50	35	37																					95.4695	55.4223	89.4007	107.825	118.328
XXXX	11	40217	JEFFERSON	218	2021-12-04	1	Morriss Forman		12-04-2021 Morriss Forman			2022-06-07	305	194	43	38	33																					87.1802	65.5605	76.8846	117.067	105.536
XXXX	11	40207	JEFFERSON	218	2021-12-04	1	Morriss Forman		12-04-2021 Morriss Forman			2022-06-08	303	228	54	29	39																					86.6085	77.0505	96.5527	89.3407	124.724
XXXX	11	40220	JEFFERSON	218	2021-12-05	1	Morriss Forman		12-05-2021 Morriss Forman			2022-06-09	337	206	44	31	38																					96.327	69.6158	78.6726	95.5022	121.526
XXXX	11	40223	JEFFERSON	218	2021-12-06	1	Morriss Forman		12-06-2021 Morriss Forman			2022-06-10	318	185	32	28	33																					90.8961	62.519	57.2164	86.26	105.536
XXXX	11	40213	JEFFERSON	218	2021-12-07	1	Morriss Forman		12-07-2021 Morriss Forman			2022-06-11	186	104	36	26	26																					53.1656	35.1458	64.3685	80.0986	83.1494
XXXX	11	40207	JEFFERSON	218	2021-12-05	1	Morriss Forman		12-05-2021 Morriss Forman			2022-06-12	64	38	9	6	15		1847	1119	268	193	221		75.4201	54.0222	68.4554	84.9397	100.967									18.2936	12.8417	16.0921	18.4843	47.9708
XXXX	11	40213	JEFFERSON	218	2021-12-05	1	Morriss Forman		12-05-2021 Morriss Forman			2022-06-13	222	190	38	36	21																					63.4558	64.2087	67.9445	110.906	67.1592
XXXX	11	40242	JEFFERSON	218	2021-12-01	1	Morriss Forman		12-01-2021 Morriss Forman			2022-06-14	334	173	39	20	37																					95.4695	58.4637	69.7325	61.6143	118.328
XXXX	11	40241	JEFFERSON	218	2021-12-04	1	Morriss Forman		12-04-2021 Morriss Forman			2022-06-15	235	139	34	26	17																					67.1716	46.9737	60.7924	80.0986	54.3669
XXXX	11	40241	JEFFERSON	218	2021-12-05	1	Morriss Forman		12-05-2021 Morriss Forman			2022-06-16	249	192	34	26	24																					71.1734	64.8846	60.7924	80.0986	76.7533
XXXX	11	40205	JEFFERSON	218	2021-12-02	1	Morriss Forman		12-02-2021 Morriss Forman			2022-06-17	226	150	26	38	18																					64.5991	50.6911	46.4883	117.067	57.565
XXXX	11	40223	JEFFERSON	218	2021-12-04	1	Morriss Forman		12-04-2021 Morriss Forman			2022-06-18	206	109	40	10	22																					58.8824	36.8355	71.5205	30.8071	70.3572
XXXX	11	40222	JEFFERSON	218	2021-12-03	1	Morriss Forman		12-03-2021 Morriss Forman			2022-06-19	34	33	11	3	7		1506	986	222	159	146		61.4957	47.6013	56.7056	69.9762	66.7023									9.71845	11.152	19.6681	9.24214	22.3864
XXXX	11	40223	JEFFERSON	218	2021-12-05	1	Morriss Forman		12-05-2021 Morriss Forman			2022-06-20	183	139	26	27	21																					52.3081	46.9737	46.4883	83.1793	67.1592
XXXX	11	40207	JEFFERSON	218	2021-12-02	1	Morriss Forman		12-02-2021 Morriss Forman			2022-06-21	242	167	28	22	24																					69.1725	56.4361	50.0644	67.7757	76.7533
XXXX	11	40223	JEFFERSON	218	2021-12-03	1	Morriss Forman		12-03-2021 Morriss Forman			2022-06-22	256	147	33	15	12																					73.1742	49.6773	59.0044	46.2107	38.3767
XXXX	11	40242	JEFFERSON	218	2021-12-04	1	Morriss Forman		12-04-2021 Morriss Forman			2022-06-23	208	128	31	21	28																					59.4541	43.2564	55.4284	64.695	89.5456
XXXX	11	40220	JEFFERSON	218	2021-12-03	1	Morriss Forman		12-03-2021 Morriss Forman			2022-06-24	277	149	46	34	28																					79.1768	50.3531	82.2486	104.744	89.5456
XXXX	11	40204	JEFFERSON	218	2021-12-01	1	Morriss Forman		12-01-2021 Morriss Forman			2022-06-25	365	127	34	43	25																					104.33	42.9185	60.7924	132.471	79.9514
XXXX	11	40208	JEFFERSON	218	2021-12-06	1	Morriss Forman		12-06-2021 Morriss Forman			2022-06-26	122	56	6	14	12		1653	913	204	176	150		67.4983	44.0771	52.1078	77.458	68.5298									34.8721	18.9247	10.7281	43.13	38.3767
XXXX	11	40241	JEFFERSON	218	2021-12-02	1	Morriss Forman		12-02-2021 Morriss Forman			2022-06-27	236	155	31	23	19																					67.4575	52.3808	55.4284	70.8564	60.7631
XXXX	11	40215	JEFFERSON	218	2021-12-04	1	Morriss Forman		12-04-2021 Morriss Forman			2022-06-28	394	156	24	31	19																					112.62	52.7187	42.9123	95.5022	60.7631
XXXX	11	40217	JEFFERSON	218	2021-12-04	1	Morriss Forman		12-04-2021 Morriss Forman			2022-06-29	298	185	39	33	30																					85.1794	62.519	69.7325	101.664	95.9417
XXXX	11	40223	JEFFERSON	218	2021-12-04	1	Morriss Forman		12-04-2021 Morriss Forman			2022-06-30	222	162	37	17	19																					63.4558	54.7464	66.1565	52.3722	60.7631
XXXX	11	40213	JEFFERSON	218	2021-12-05	1	Morriss Forman		12-05-2021 Morriss Forman			2022-07-01	213	153	38	24	19																					60.8832	51.7049	67.9445	73.9372	60.7631
XXXX	11	40211	JEFFERSON	218	2021-12-05	1	Morriss Forman		12-05-2021 Morriss Forman			2022-07-02	245	92	26	16	29																					70.03	31.0905	46.4883	49.2914	92.7436
XXXX	11	40207	JEFFERSON	218	2021-12-07	1	Morriss Forman		12-07-2021 Morriss Forman			2022-07-03	94	22	6	6	8		1702	925	201	150	143		69.4992	44.6564	51.3415	66.0153	65.3317									26.8687	7.43469	10.7281	18.4843	25.5844
XXXX	11	40203	JEFFERSON	218	2021-12-06	1	Morriss Forman		12-06-2021 Morriss Forman			2022-07-04	4	6	0	3	0																					1.14335	2.02764	0	9.24214	0
XXXX	11	40212	JEFFERSON	218	2021-12-07	1	Morriss Forman		12-07-2021 Morriss Forman			2022-07-05	249	181	48	18	21																					71.1734	61.1672	85.8246	55.4529	67.1592
XXXX	11	40217	JEFFERSON	218	2021-12-04	1	Morriss Forman		12-04-2021 Morriss Forman			2022-07-06	335	188	31	19	25																					95.7553	63.5328	55.4284	58.5336	79.9514
XXXX	11	40215	JEFFERSON	218	2021-12-04	1	Morriss Forman		12-04-2021 Morriss Forman			2022-07-07	225	166	29	21	38																					64.3133	56.0981	51.8524	64.695	121.526
XXXX	11	40222	JEFFERSON	218	2021-12-01	1	Morriss Forman		12-01-2021 Morriss Forman			2022-07-08	254	170	31	16	29																					72.6025	57.4499	55.4284	49.2914	92.7436
XXXX	11	40217	JEFFERSON	218	2021-12-01	1	Morriss Forman		12-01-2021 Morriss Forman			2022-07-09	284	140	47	25	25																					81.1776	47.3117	84.0366	77.0179	79.9514
XXXX	11	40205	JEFFERSON	218	2021-12-04	1	Morriss Forman		12-04-2021 Morriss Forman			2022-07-10	58	35	10	9	11		1409	886	196	111	149		57.5349	42.7736	50.0644	48.8513	68.0729									16.5785	11.8279	17.8801	27.7264	35.1786
XXXX	11	40211	JEFFERSON	218	2021-12-04	1	Morriss Forman		12-04-2021 Morriss Forman			2022-07-11	296	177	40	20	45																					84.6077	59.8155	71.5205	61.6143	143.913
XXXX	11	40203	JEFFERSON	218	2021-12-01	1	Morriss Forman		12-01-2021 Morriss Forman			2022-07-12	293	188	43	27	20																					83.7502	63.5328	76.8846	83.1793	63.9611
XXXX	11	40213	JEFFERSON	218	2021-12-04	1	Morriss Forman		12-04-2021 Morriss Forman			2022-07-13	390	231	64	34	48																					111.476	78.0643	114.433	104.744	153.507
XXXX	11	40206	JEFFERSON	218	2021-12-04	1	Morriss Forman		12-04-2021 Morriss Forman			2022-07-14	413	235	72	35	37																					118.051	79.416	128.737	107.825	118.328
XXXX	11	40241	JEFFERSON	218	2021-12-04	1	Morriss Forman		12-04-2021 Morriss Forman			2022-07-15	444	275	55	60	53																					126.912	92.9337	98.3407	184.843	169.497
XXXX	11	40241	JEFFERSON	218	2021-12-01	1	Morriss Forman		12-01-2021 Morriss Forman			2022-07-16	414	196	65	48	34																					118.336	66.2364	116.221	147.874	108.734
XXXX	11	40207	JEFFERSON	218	2021-12-02	1	Morriss Forman		12-02-2021 Morriss Forman			2022-07-17	144	65	22	22	14		2394	1367	361	246	251		97.7562	65.995	92.2104	108.265	114.673									41.1605	21.9661	39.3363	67.7757	44.7728
XXXX	11	40204	JEFFERSON	218	2021-12-04	1	Morriss Forman		12-04-2021 Morriss Forman			2022-07-18	412	298	69	53	38																					117.765	100.706	123.373	163.278	121.526
XXXX	11	40207	JEFFERSON	218	2021-12-01	1	Morriss Forman		12-01-2021 Morriss Forman			2022-07-19	416	269	60	23	26																					118.908	90.906	107.281	70.8564	83.1494
XXXX	11	40223	JEFFERSON	218	2021-12-04	1	Morriss Forman		12-04-2021 Morriss Forman			2022-07-20	429	291	57	33	39																					122.624	98.3407	101.917	101.664	124.724
XXXX	11	40212	JEFFERSON	218	2021-12-04	1	Morriss Forman		12-04-2021 Morriss Forman			2022-07-21	400	286	41	36	51																					114.335	96.651	73.3085	110.906	163.101
XXXX	11	40205	JEFFERSON	218	2021-12-07	1	Morriss Forman		12-07-2021 Morriss Forman			2022-07-22	499	356	84	57	44																					142.633	120.307	150.193	175.601	140.714
XXXX	11	40216	JEFFERSON	218	2021-12-05	1	Morriss Forman		12-05-2021 Morriss Forman			2022-07-23	437	173	46	70	40																					124.911	58.4637	82.2486	215.65	127.922
XXXX	11	40222	JEFFERSON	218	2021-12-07	1	Morriss Forman		12-07-2021 Morriss Forman			2022-07-24	162	64	19	16	13		2755	1737	376	288	251		112.497	83.8575	96.0418	126.749	114.673									46.3056	21.6282	33.9723	49.2914	41.5747
XXXX	11	40205	JEFFERSON	218	2021-12-03	1	Morriss Forman		12-03-2021 Morriss Forman			2022-07-25	395	266	57	39	37																					112.906	89.8922	101.917	120.148	118.328
XXXX	11	40218	JEFFERSON	218	2021-12-01	1	Morriss Forman		12-01-2021 Morriss Forman			2022-07-26	406	250	58	37	43																					116.05	84.4851	103.705	113.986	137.516
XXXX	11	40204	JEFFERSON	218	2021-12-01	1	Morriss Forman		12-01-2021 Morriss Forman			2022-07-27	429	271	62	27	27																					122.624	91.5819	110.857	83.1793	86.3475
XXXX	11	40215	JEFFERSON	218	2021-12-04	1	Morriss Forman		12-04-2021 Morriss Forman			2022-07-28	326	243	59	29	46																					93.1828	82.1196	105.493	89.3407	147.111
XXXX	11	40210	JEFFERSON	218	2021-12-02	1	Morriss Forman		12-02-2021 Morriss Forman			2022-07-29	403	278	72	54	43																					115.192	93.9475	128.737	166.359	137.516
XXXX	11	40203	JEFFERSON	218	2021-12-07	1	Morriss Forman		12-07-2021 Morriss Forman			2022-07-30	286	142	42	40	30																					81.7493	47.9876	75.0966	123.229	95.9417
XXXX	11	40215	JEFFERSON	218	2021-12-07	1	Morriss Forman		12-07-2021 Morriss Forman			2022-07-31	120	62	19	18	19		2365	1512	369	244	245		96.572	72.9952	94.2538	107.385	111.932									34.3004	20.9523	33.9723	55.4529	60.7631
XXXX	11	40205	JEFFERSON	218	2021-12-06	1	Morriss Forman		12-06-2021 Morriss Forman			2022-08-01	299	244	63	42	31																					85.4652	82.4575	112.645	129.39	99.1397
XXXX	11	40222	JEFFERSON	218	2021-12-06	1	Morriss Forman		12-06-2021 Morriss Forman			2022-08-02	301	235	34	29	27																					86.0369	79.416	60.7924	89.3407	86.3475
XXXX	11	40222	JEFFERSON	218	2021-12-06	1	Morriss Forman		12-06-2021 Morriss Forman			2022-08-03	325	232	41	22	25																					92.897	78.4022	73.3085	67.7757	79.9514
XXXX	11	40220	JEFFERSON	218	2021-12-04	1	Morriss Forman		12-04-2021 Morriss Forman			2022-08-04	290	207	46	27	35																					82.8927	69.9537	82.2486	83.1793	111.932
XXXX	11	40206	JEFFERSON	218	2021-12-02	1	Morriss Forman		12-02-2021 Morriss Forman			2022-08-05	318	225	47	22	44																					90.8961	76.0366	84.0366	67.7757	140.714
XXXX	11	40222	JEFFERSON	218	2021-12-04	1	Morriss Forman		12-04-2021 Morriss Forman			2022-08-06	240	121	41	18	18																					68.6008	40.8908	73.3085	55.4529	57.565
XXXX	11	40205	JEFFERSON	218	2021-12-06	1	Morriss Forman		12-06-2021 Morriss Forman			2022-08-07	77	56	7	10	8		1850	1320	279	170	188		75.5426	63.7259	71.2651	74.8174	85.8906									22.0094	18.9247	12.5161	30.8071	25.5844
XXXX	11	40222	JEFFERSON	218	2021-12-04	1	Morriss Forman		12-04-2021 Morriss Forman			2022-08-08	285	198	35	24	22																					81.4635	66.9122	62.5805	73.9372	70.3572
XXXX	11	40223	JEFFERSON	218	2021-12-04	1	Morriss Forman		12-04-2021 Morriss Forman			2022-08-09	317	200	38	16	22																					90.6103	67.5881	67.9445	49.2914	70.3572
XXXX	11	40242	JEFFERSON	218	2021-12-04	1	Morriss Forman		12-04-2021 Morriss Forman			2022-08-10	240	145	38	20	17																					68.6008	49.0014	67.9445	61.6143	54.3669
XXXX	11	40212	JEFFERSON	218	2021-12-02	1	Morriss Forman		12-02-2021 Morriss Forman			2022-08-11	227	161	22	10	26																					64.885	54.4084	39.3363	30.8071	83.1494
XXXX	11	40220	JEFFERSON	218	2021-12-04	1	Morriss Forman		12-04-2021 Morriss Forman			2022-08-12	260	180	39	18	33																					74.3176	60.8293	69.7325	55.4529	105.536
XXXX	11	40203	JEFFERSON	218	2021-12-06	1	Morriss Forman		12-06-2021 Morriss Forman			2022-08-13	191	87	17	18	26																					54.5948	29.4008	30.3962	55.4529	83.1494
XXXX	11	40207	JEFFERSON	218	2021-12-04	1	Morriss Forman		12-04-2021 Morriss Forman			2022-08-14	46	50	18	6	1		1566	1021	207	112	147		63.9458	49.291	52.8741	49.2914	67.1592									13.1485	16.897	32.1842	18.4843	3.19806
XXXX	11	40203	JEFFERSON	218	2021-12-04	1	Morriss Forman		12-04-2021 Morriss Forman			2022-08-15	188	140	37	13	20																					53.7373	47.3117	66.1565	40.0493	63.9611
XXXX	11	40207	JEFFERSON	218	2021-12-03	1	Morriss Forman		12-03-2021 Morriss Forman			2022-08-16	206	168	36	33	28																					58.8824	56.774	64.3685	101.664	89.5456
XXXX	11	40241	JEFFERSON	218	2021-12-07	1	Morriss Forman		12-07-2021 Morriss Forman			2022-08-17	236	169	34	22	22																					67.4575	57.112	60.7924	67.7757	70.3572
XXXX	11	40205	JEFFERSON	218	2021-12-04	1	Morriss Forman		12-04-2021 Morriss Forman			2022-08-18	156	123	24	11	14																					44.5905	41.5667	42.9123	33.8879	44.7728
XXXX	11	40214	JEFFERSON	218	2021-12-05	1	Morriss Forman		12-05-2021 Morriss Forman			2022-08-19	220	162	35	24	26																					62.8841	54.7464	62.5805	73.9372	83.1494
XXXX	11	40214	JEFFERSON	218	2021-12-01	1	Morriss Forman		12-01-2021 Morriss Forman			2022-08-20	149	86	19	9	14																					42.5897	29.0629	33.9723	27.7264	44.7728
XXXX	11	40215	JEFFERSON	218	2021-12-04	1	Morriss Forman		12-04-2021 Morriss Forman			2022-08-21	58	62	11	4	7		1213	910	196	116	131		49.5314	43.9323	50.0644	51.0518	59.8493									16.5785	20.9523	19.6681	12.3229	22.3864
XXXX	11	40207	JEFFERSON	218	2021-12-04	1	Morriss Forman		12-04-2021 Morriss Forman			2022-08-22	155	126	25	18	16																					44.3047	42.5805	44.7003	55.4529	51.1689
XXXX	11	40204	JEFFERSON	218	2021-12-06	1	Morriss Forman		12-06-2021 Morriss Forman			2022-08-23	174	155	24	9	20																					49.7356	52.3808	42.9123	27.7264	63.9611
XXXX	11	40222	JEFFERSON	218	2021-12-04	1	Morriss Forman		12-04-2021 Morriss Forman			2022-08-24	220	131	30	12	27																					62.8841	44.2702	53.6404	36.9686	86.3475
XXXX	11	40222	JEFFERSON	218	2021-12-02	1	Morriss Forman		12-02-2021 Morriss Forman			2022-08-25	159	124	20	16	12																					45.448	41.9046	35.7603	49.2914	38.3767
XXXX	11	40212	JEFFERSON	218	2021-12-03	1	Morriss Forman		12-03-2021 Morriss Forman			2022-08-26	181	172	27	24	23																					51.7365	58.1258	48.2764	73.9372	73.5553
XXXX	11	40203	JEFFERSON	218	2021-12-03	1	Morriss Forman		12-03-2021 Morriss Forman			2022-08-27	88	45	17	2	14																					25.1536	15.2073	30.3962	6.16143	44.7728
XXXX	11	40207	JEFFERSON	218	2021-12-02	1	Morriss Forman		12-02-2021 Morriss Forman			2022-08-28	42	22	11	3	7		1019	775	154	84	119		41.6097	37.4149	39.3363	36.9686	54.3669									12.0051	7.43469	19.6681	9.24214	22.3864
XXXX	11	40214	JEFFERSON	218	2021-12-04	1	Morriss Forman		12-04-2021 Morriss Forman			2022-08-29	110	90	15	12	10																					31.442	30.4147	26.8202	36.9686	31.9806
XXXX	11	40207	JEFFERSON	218	2021-12-04	1	Morriss Forman		12-04-2021 Morriss Forman			2022-08-30	110	88	11	6	8																					31.442	29.7388	19.6681	18.4843	25.5844
XXXX	11	40205	JEFFERSON	218	2021-12-05	1	Morriss Forman		12-05-2021 Morriss Forman			2022-08-31	110	68	15	3	7																					31.442	22.98	26.8202	9.24214	22.3864
XXXX	11	40241	JEFFERSON	218	2021-12-02	1	Morriss Forman		12-02-2021 Morriss Forman
XXXX	11	40059	JEFFERSON	218	2021-12-03	1	Morriss Forman		12-03-2021 Morriss Forman
XXXX	11	40207	JEFFERSON	218	2021-12-05	1	Morriss Forman		12-05-2021 Morriss Forman
XXXX	11	40204	JEFFERSON	218	2021-12-07	1	Morriss Forman		12-07-2021 Morriss Forman										330	246	41	21	25		13.4752	11.8762	10.4726	9.24214	11.4216
XXXX	11	40204	JEFFERSON	218	2021-12-07	1	Morriss Forman		12-07-2021 Morriss Forman
XXXX	11	40207	JEFFERSON	218	2021-12-07	1	Morriss Forman		12-07-2021 Morriss Forman
XXXX	11	40207	JEFFERSON	218	2021-12-05	1	Morriss Forman		12-05-2021 Morriss Forman
XXXX	11	40206	JEFFERSON	218	2021-12-04	1	Morriss Forman		12-04-2021 Morriss Forman
XXXX	11	40204	JEFFERSON	218	2021-12-05	1	Morriss Forman		12-05-2021 Morriss Forman
XXXX	11	40217	JEFFERSON	218	2021-12-07	1	Morriss Forman		12-07-2021 Morriss Forman
XXXX	11	40222	JEFFERSON	218	2021-12-05	1	Morriss Forman		12-05-2021 Morriss Forman
XXXX	11	40206	JEFFERSON	218	2021-12-05	1	Morriss Forman		12-05-2021 Morriss Forman
XXXX	11	40207	JEFFERSON	218	2021-12-07	1	Morriss Forman		12-07-2021 Morriss Forman
XXXX	11	40211	JEFFERSON	218	2021-12-03	1	Morriss Forman		12-03-2021 Morriss Forman
XXXX	11	40214	JEFFERSON	218	2021-12-04	1	Morriss Forman		12-04-2021 Morriss Forman
XXXX	11	40203	JEFFERSON	218	2021-12-02	1	Morriss Forman		12-02-2021 Morriss Forman
XXXX	11	40223	JEFFERSON	218	2021-12-05	1	Morriss Forman		12-05-2021 Morriss Forman
XXXX	11	40214	JEFFERSON	218	2021-12-05	1	Morriss Forman		12-05-2021 Morriss Forman
XXXX	11	40205	JEFFERSON	218	2021-12-04	1	Morriss Forman		12-04-2021 Morriss Forman
XXXX	11	40223	JEFFERSON	218	2021-12-05	1	Morriss Forman		12-05-2021 Morriss Forman
XXXX	11	40205	JEFFERSON	218	2021-12-04	1	Morriss Forman		12-04-2021 Morriss Forman
XXXX	11	40220	JEFFERSON	218	2021-12-02	1	Morriss Forman		12-02-2021 Morriss Forman
XXXX	11	40217	JEFFERSON	218	2021-12-04	1	Morriss Forman		12-04-2021 Morriss Forman
XXXX	11	40211	JEFFERSON	218	2021-12-04	1	Morriss Forman		12-04-2021 Morriss Forman
XXXX	11	40210	JEFFERSON	218	2021-12-04	1	Morriss Forman		12-04-2021 Morriss Forman
XXXX	11	40222	JEFFERSON	218	2021-12-07	1	Morriss Forman		12-07-2021 Morriss Forman
XXXX	11	40241	JEFFERSON	218	2021-12-05	1	Morriss Forman		12-05-2021 Morriss Forman
XXXX	11	40207	JEFFERSON	218	2021-12-07	1	Morriss Forman		12-07-2021 Morriss Forman
XXXX	11	40205	JEFFERSON	218	2021-12-06	1	Morriss Forman		12-06-2021 Morriss Forman
XXXX	11	40242	JEFFERSON	218	2021-12-04	1	Morriss Forman		12-04-2021 Morriss Forman
XXXX	11	40205	JEFFERSON	218	2021-12-01	1	Morriss Forman		12-01-2021 Morriss Forman
XXXX	11	40223	JEFFERSON	218	2021-12-03	1	Morriss Forman		12-03-2021 Morriss Forman
XXXX	11	40210	JEFFERSON	218	2021-12-03	1	Morriss Forman		12-03-2021 Morriss Forman
XXXX	11	40207	JEFFERSON	218	2021-12-07	1	Morriss Forman		12-07-2021 Morriss Forman
XXXX	11	40220	JEFFERSON	218	2021-12-04	1	Morriss Forman		12-04-2021 Morriss Forman
XXXX	11	40205	JEFFERSON	218	2021-12-04	1	Morriss Forman		12-04-2021 Morriss Forman
XXXX	11	40214	JEFFERSON	218	2021-12-07	1	Morriss Forman		12-07-2021 Morriss Forman
XXXX	11	40214	JEFFERSON	218	2021-12-04	1	Morriss Forman		12-04-2021 Morriss Forman
XXXX	11	40205	JEFFERSON	218	2021-12-01	1	Morriss Forman		12-01-2021 Morriss Forman
XXXX	11	40222	JEFFERSON	218	2021-12-04	1	Morriss Forman		12-04-2021 Morriss Forman
XXXX	11	40220	JEFFERSON	218	2021-12-05	1	Morriss Forman		12-05-2021 Morriss Forman
XXXX	11	40243	JEFFERSON	218	2021-12-05	1	Morriss Forman		12-05-2021 Morriss Forman
XXXX	11	40215	JEFFERSON	218	2021-12-02	1	Morriss Forman		12-02-2021 Morriss Forman
XXXX	11	40204	JEFFERSON	218	2021-12-01	1	Morriss Forman		12-01-2021 Morriss Forman
XXXX	11	40213	JEFFERSON	218	2021-12-02	1	Morriss Forman		12-02-2021 Morriss Forman
XXXX	11	40214	JEFFERSON	218	2021-12-05	1	Morriss Forman		12-05-2021 Morriss Forman
XXXX	11	40206	JEFFERSON	218	2021-12-03	1	Morriss Forman		12-03-2021 Morriss Forman
XXXX	11	40223	JEFFERSON	218	2021-12-07	1	Morriss Forman		12-07-2021 Morriss Forman
XXXX	11	40217	JEFFERSON	218	2021-12-04	1	Morriss Forman		12-04-2021 Morriss Forman
XXXX	11	40213	JEFFERSON	218	2021-12-02	1	Morriss Forman		12-02-2021 Morriss Forman
XXXX	11	40218	JEFFERSON	218	2021-12-05	1	Morriss Forman		12-05-2021 Morriss Forman
XXXX	11	40205	JEFFERSON	218	2021-12-01	1	Morriss Forman		12-01-2021 Morriss Forman
XXXX	11	40205	JEFFERSON	218	2021-12-02	1	Morriss Forman		12-02-2021 Morriss Forman
XXXX	11	40217	JEFFERSON	218	2021-12-02	1	Morriss Forman		12-02-2021 Morriss Forman
XXXX	11	40207	JEFFERSON	218	2021-12-05	1	Morriss Forman		12-05-2021 Morriss Forman
XXXX	11	40205	JEFFERSON	218	2021-12-06	1	Morriss Forman		12-06-2021 Morriss Forman
XXXX	11	40204	JEFFERSON	218	2021-12-02	1	Morriss Forman		12-02-2021 Morriss Forman
XXXX	11	40206	JEFFERSON	218	2021-12-05	1	Morriss Forman		12-05-2021 Morriss Forman
XXXX	11	40207	JEFFERSON	218	2021-12-04	1	Morriss Forman		12-04-2021 Morriss Forman
XXXX	11	40207	JEFFERSON	218	2021-12-04	1	Morriss Forman		12-04-2021 Morriss Forman
XXXX	11	40216	JEFFERSON	218	2021-12-02	1	Morriss Forman		12-02-2021 Morriss Forman
XXXX	11	40211	JEFFERSON	218	2021-12-01	1	Morriss Forman		12-01-2021 Morriss Forman
XXXX	11	40241	JEFFERSON	218	2021-12-02	1	Morriss Forman		12-02-2021 Morriss Forman
XXXX	11	40205	JEFFERSON	218	2021-12-04	1	Morriss Forman		12-04-2021 Morriss Forman
XXXX	11	40206	JEFFERSON	218	2021-12-05	1	Morriss Forman		12-05-2021 Morriss Forman
XXXX	11	40222	JEFFERSON	218	2021-12-05	1	Morriss Forman		12-05-2021 Morriss Forman
XXXX	11	40218	JEFFERSON	218	2021-12-04	1	Morriss Forman		12-04-2021 Morriss Forman
XXXX	11	40205	JEFFERSON	218	2021-12-01	1	Morriss Forman		12-01-2021 Morriss Forman
XXXX	11	40207	JEFFERSON	218	2021-12-01	1	Morriss Forman		12-01-2021 Morriss Forman
XXXX	11	40217	JEFFERSON	218	2021-12-05	1	Morriss Forman		12-05-2021 Morriss Forman
XXXX	11	40216	JEFFERSON	218	2021-12-05	1	Morriss Forman		12-05-2021 Morriss Forman
XXXX	11	40215	JEFFERSON	218	2021-12-06	1	Morriss Forman		12-06-2021 Morriss Forman
XXXX	11	40213	JEFFERSON	218	2021-12-05	1	Morriss Forman		12-05-2021 Morriss Forman
XXXX	11	40214	JEFFERSON	218	2021-12-05	1	Morriss Forman		12-05-2021 Morriss Forman
XXXX	11	40211	JEFFERSON	218	2021-12-01	1	Morriss Forman		12-01-2021 Morriss Forman
XXXX	11	40206	JEFFERSON	218	2021-12-03	1	Morriss Forman		12-03-2021 Morriss Forman
XXXX	11	40207	JEFFERSON	218	2021-12-02	1	Morriss Forman		12-02-2021 Morriss Forman
XXXX	11	40214	JEFFERSON	218	2021-12-05	1	Morriss Forman		12-05-2021 Morriss Forman
XXXX	11	40206	JEFFERSON	218	2021-12-07	1	Morriss Forman		12-07-2021 Morriss Forman
XXXX	11	40208	JEFFERSON	218	2021-12-06	1	Morriss Forman		12-06-2021 Morriss Forman
XXXX	11	40212	JEFFERSON	218	2021-12-06	1	Morriss Forman		12-06-2021 Morriss Forman
XXXX	11	40208	JEFFERSON	218	2021-12-04	1	Morriss Forman		12-04-2021 Morriss Forman
XXXX	11	40241	JEFFERSON	218	2021-12-04	1	Morriss Forman		12-04-2021 Morriss Forman
XXXX	11	40207	JEFFERSON	218	2021-12-06	1	Morriss Forman		12-06-2021 Morriss Forman
XXXX	11	40207	JEFFERSON	218	2021-12-03	1	Morriss Forman		12-03-2021 Morriss Forman
XXXX	11	40206	JEFFERSON	218	2021-12-02	1	Morriss Forman		12-02-2021 Morriss Forman
XXXX	11	40241	JEFFERSON	218	2021-12-04	1	Morriss Forman		12-04-2021 Morriss Forman
XXXX	11	40203	JEFFERSON	218	2021-12-05	1	Morriss Forman		12-05-2021 Morriss Forman
XXXX	11	40205	JEFFERSON	218	2021-12-01	1	Morriss Forman		12-01-2021 Morriss Forman
XXXX	11	40223	JEFFERSON	218	2021-12-07	1	Morriss Forman		12-07-2021 Morriss Forman
XXXX	11	40213	JEFFERSON	218	2021-12-05	1	Morriss Forman		12-05-2021 Morriss Forman
XXXX	11	40223	JEFFERSON	218	2021-12-04	1	Morriss Forman		12-04-2021 Morriss Forman
XXXX	11	40223	JEFFERSON	218	2021-12-05	1	Morriss Forman		12-05-2021 Morriss Forman
XXXX	11	40218	JEFFERSON	218	2021-12-07	1	Morriss Forman		12-07-2021 Morriss Forman
XXXX	11	40206	JEFFERSON	218	2021-12-07	1	Morriss Forman		12-07-2021 Morriss Forman
XXXX	11	40203	JEFFERSON	218	2021-12-04	1	Morriss Forman		12-04-2021 Morriss Forman
XXXX	11	40241	JEFFERSON	218	2021-12-07	1	Morriss Forman		12-07-2021 Morriss Forman
XXXX	11	40222	JEFFERSON	218	2021-12-06	1	Morriss Forman		12-06-2021 Morriss Forman
XXXX	11	40215	JEFFERSON	218	2021-12-04	1	Morriss Forman		12-04-2021 Morriss Forman
XXXX	11	40207	JEFFERSON	218	2021-12-07	1	Morriss Forman		12-07-2021 Morriss Forman
XXXX	11	40211	JEFFERSON	218	2021-12-07	1	Morriss Forman		12-07-2021 Morriss Forman
XXXX	11	40222	JEFFERSON	218	2021-12-01	1	Morriss Forman		12-01-2021 Morriss Forman
XXXX	11	40210	JEFFERSON	218	2021-12-07	1	Morriss Forman		12-07-2021 Morriss Forman
XXXX	11	40223	JEFFERSON	218	2021-12-02	1	Morriss Forman		12-02-2021 Morriss Forman
XXXX	11	40241	JEFFERSON	218	2021-12-07	1	Morriss Forman		12-07-2021 Morriss Forman
XXXX	11	40223	JEFFERSON	218	2021-12-04	1	Morriss Forman		12-04-2021 Morriss Forman
XXXX	11	40059	JEFFERSON	218	2021-12-04	1	Morriss Forman		12-04-2021 Morriss Forman
XXXX	11	40213	JEFFERSON	218	2021-12-05	1	Morriss Forman		12-05-2021 Morriss Forman
XXXX	11	40215	JEFFERSON	218	2021-12-03	1	Morriss Forman		12-03-2021 Morriss Forman
XXXX	11	40215	JEFFERSON	218	2021-12-06	1	Morriss Forman		12-06-2021 Morriss Forman
XXXX	11	40206	JEFFERSON	218	2021-12-02	1	Morriss Forman		12-02-2021 Morriss Forman
XXXX	11	40214	JEFFERSON	218	2021-12-04	1	Morriss Forman		12-04-2021 Morriss Forman
XXXX	11	40203	JEFFERSON	218	2021-12-01	1	Morriss Forman		12-01-2021 Morriss Forman
XXXX	11	40211	JEFFERSON	218	2021-12-04	1	Morriss Forman		12-04-2021 Morriss Forman
XXXX	11	40205	JEFFERSON	218	2021-12-01	1	Morriss Forman		12-01-2021 Morriss Forman
XXXX	11	40207	JEFFERSON	218	2021-12-02	1	Morriss Forman		12-02-2021 Morriss Forman
XXXX	11	40242	JEFFERSON	218	2021-12-06	1	Morriss Forman		12-06-2021 Morriss Forman
XXXX	11	40242	JEFFERSON	218	2021-12-04	1	Morriss Forman		12-04-2021 Morriss Forman
XXXX	11	40204	JEFFERSON	218	2021-12-05	1	Morriss Forman		12-05-2021 Morriss Forman
XXXX	11	40243	JEFFERSON	218	2021-12-04	1	Morriss Forman		12-04-2021 Morriss Forman
XXXX	11	40206	JEFFERSON	218	2021-12-05	1	Morriss Forman		12-05-2021 Morriss Forman
XXXX	11	40207	JEFFERSON	218	2021-12-02	1	Morriss Forman		12-02-2021 Morriss Forman
XXXX	11	40210	JEFFERSON	218	2021-12-04	1	Morriss Forman		12-04-2021 Morriss Forman
XXXX	11	40220	JEFFERSON	218	2021-12-04	1	Morriss Forman		12-04-2021 Morriss Forman
XXXX	11	40241	JEFFERSON	218	2021-12-05	1	Morriss Forman		12-05-2021 Morriss Forman
XXXX	11	40217	JEFFERSON	218	2021-12-06	1	Morriss Forman		12-06-2021 Morriss Forman
XXXX	11	40223	JEFFERSON	218	2021-12-05	1	Morriss Forman		12-05-2021 Morriss Forman
XXXX	11	40205	JEFFERSON	218	2021-12-01	1	Morriss Forman		12-01-2021 Morriss Forman
XXXX	11	40241	JEFFERSON	218	2021-12-04	1	Morriss Forman		12-04-2021 Morriss Forman
XXXX	11	40205	JEFFERSON	218	2021-12-06	1	Morriss Forman		12-06-2021 Morriss Forman
XXXX	11	40205	JEFFERSON	218	2021-12-06	1	Morriss Forman		12-06-2021 Morriss Forman
XXXX	11	40211	JEFFERSON	218	2021-12-04	1	Morriss Forman		12-04-2021 Morriss Forman
XXXX	11	40206	JEFFERSON	218	2021-12-05	1	Morriss Forman		12-05-2021 Morriss Forman
XXXX	11	40241	JEFFERSON	218	2021-12-04	1	Morriss Forman		12-04-2021 Morriss Forman
XXXX	11	40206	JEFFERSON	218	2021-12-04	1	Morriss Forman		12-04-2021 Morriss Forman
XXXX	11	40223	JEFFERSON	218	2021-12-04	1	Morriss Forman		12-04-2021 Morriss Forman
XXXX	11	40215	JEFFERSON	218	2021-12-05	1	Morriss Forman		12-05-2021 Morriss Forman
XXXX	11	40205	JEFFERSON	218	2021-12-02	1	Morriss Forman		12-02-2021 Morriss Forman
XXXX	11	40211	JEFFERSON	218	2021-12-04	1	Morriss Forman		12-04-2021 Morriss Forman
XXXX	11	40204	JEFFERSON	218	2021-12-04	1	Morriss Forman		12-04-2021 Morriss Forman
XXXX	11	40205	JEFFERSON	218	2021-12-04	1	Morriss Forman		12-04-2021 Morriss Forman
XXXX	11	40214	JEFFERSON	218	2021-12-07	1	Morriss Forman		12-07-2021 Morriss Forman
XXXX	11	40241	JEFFERSON	218	2021-12-04	1	Morriss Forman		12-04-2021 Morriss Forman
XXXX	11	40223	JEFFERSON	218	2021-12-07	1	Morriss Forman		12-07-2021 Morriss Forman
XXXX	11	40214	JEFFERSON	218	2021-12-02	1	Morriss Forman		12-02-2021 Morriss Forman
XXXX	11	40214	JEFFERSON	218	2021-12-04	1	Morriss Forman		12-04-2021 Morriss Forman
XXXX	11	40218	JEFFERSON	218	2021-12-04	1	Morriss Forman		12-04-2021 Morriss Forman
XXXX	11	40207	JEFFERSON	218	2021-12-04	1	Morriss Forman		12-04-2021 Morriss Forman
XXXX	11	40205	JEFFERSON	218	2021-12-05	1	Morriss Forman		12-05-2021 Morriss Forman
XXXX	11	40241	JEFFERSON	218	2021-12-03	1	Morriss Forman		12-03-2021 Morriss Forman
XXXX	11	40207	JEFFERSON	218	2021-12-07	1	Morriss Forman		12-07-2021 Morriss Forman
XXXX	11	40222	JEFFERSON	218	2021-12-04	1	Morriss Forman		12-04-2021 Morriss Forman
XXXX	11	40222	JEFFERSON	218	2021-12-04	1	Morriss Forman		12-04-2021 Morriss Forman
XXXX	11	40207	JEFFERSON	218	2021-12-05	1	Morriss Forman		12-05-2021 Morriss Forman
XXXX	11	40205	JEFFERSON	218	2021-12-04	1	Morriss Forman		12-04-2021 Morriss Forman
XXXX	11	40215	JEFFERSON	218	2021-12-04	1	Morriss Forman		12-04-2021 Morriss Forman
XXXX	11	40211	JEFFERSON	218	2021-12-04	1	Morriss Forman		12-04-2021 Morriss Forman
XXXX	11	40206	JEFFERSON	218	2021-12-02	1	Morriss Forman		12-02-2021 Morriss Forman
XXXX	11	40217	JEFFERSON	218	2021-12-01	1	Morriss Forman		12-01-2021 Morriss Forman
XXXX	11	40205	JEFFERSON	218	2021-12-02	1	Morriss Forman		12-02-2021 Morriss Forman
XXXX	11	40206	JEFFERSON	218	2021-12-04	1	Morriss Forman		12-04-2021 Morriss Forman
XXXX	11	40207	JEFFERSON	218	2021-12-01	1	Morriss Forman		12-01-2021 Morriss Forman
XXXX	11	40214	JEFFERSON	218	2021-12-07	1	Morriss Forman		12-07-2021 Morriss Forman
XXXX	11	40205	JEFFERSON	218	2021-12-01	1	Morriss Forman		12-01-2021 Morriss Forman
XXXX	11	40213	JEFFERSON	218	2021-12-07	1	Morriss Forman		12-07-2021 Morriss Forman
XXXX	11	40223	JEFFERSON	218	2021-12-07	1	Morriss Forman		12-07-2021 Morriss Forman
XXXX	11	40205	JEFFERSON	218	2021-12-06	1	Morriss Forman		12-06-2021 Morriss Forman
XXXX	11	40205	JEFFERSON	218	2021-12-01	1	Morriss Forman		12-01-2021 Morriss Forman
XXXX	11	40243	JEFFERSON	218	2021-12-05	1	Morriss Forman		12-05-2021 Morriss Forman
XXXX	11	40215	JEFFERSON	218	2021-12-03	1	Morriss Forman		12-03-2021 Morriss Forman
XXXX	11	40205	JEFFERSON	218	2021-12-04	1	Morriss Forman		12-04-2021 Morriss Forman
XXXX	11	40211	JEFFERSON	218	2021-12-04	1	Morriss Forman		12-04-2021 Morriss Forman
XXXX	11	40220	JEFFERSON	218	2021-12-04	1	Morriss Forman		12-04-2021 Morriss Forman
XXXX	11	40220	JEFFERSON	218	2021-12-04	1	Morriss Forman		12-04-2021 Morriss Forman
XXXX	11	40202	JEFFERSON	218	2021-12-03	1	Morriss Forman		12-03-2021 Morriss Forman
XXXX	11	40205	JEFFERSON	218	2021-12-05	1	Morriss Forman		12-05-2021 Morriss Forman
XXXX	11	40217	JEFFERSON	218	2021-12-05	1	Morriss Forman		12-05-2021 Morriss Forman
XXXX	11	40241	JEFFERSON	218	2021-12-05	1	Morriss Forman		12-05-2021 Morriss Forman
XXXX	11	40241	JEFFERSON	218	2021-12-04	1	Morriss Forman		12-04-2021 Morriss Forman
XXXX	11	40207	JEFFERSON	218	2021-12-01	1	Morriss Forman		12-01-2021 Morriss Forman
XXXX	11	40212	JEFFERSON	218	2021-12-04	1	Morriss Forman		12-04-2021 Morriss Forman
XXXX	11	40241	JEFFERSON	218	2021-12-06	1	Morriss Forman		12-06-2021 Morriss Forman
XXXX	11	40207	JEFFERSON	218	2021-12-04	1	Morriss Forman		12-04-2021 Morriss Forman
XXXX	11	40211	JEFFERSON	218	2021-12-06	1	Morriss Forman		12-06-2021 Morriss Forman
XXXX	11	40222	JEFFERSON	218	2021-12-04	1	Morriss Forman		12-04-2021 Morriss Forman
XXXX	11	40222	JEFFERSON	218	2021-12-02	1	Morriss Forman		12-02-2021 Morriss Forman
XXXX	11	40217	JEFFERSON	218	2021-12-04	1	Morriss Forman		12-04-2021 Morriss Forman
XXXX	11	40217	JEFFERSON	218	2021-12-04	1	Morriss Forman		12-04-2021 Morriss Forman
XXXX	11	40241	JEFFERSON	218	2021-12-01	1	Morriss Forman		12-01-2021 Morriss Forman
XXXX	11	40059	JEFFERSON	218	2021-12-03	1	Morriss Forman		12-03-2021 Morriss Forman
XXXX	11	40207	JEFFERSON	218	2021-12-05	1	Morriss Forman		12-05-2021 Morriss Forman
XXXX	11	40220	JEFFERSON	218	2021-12-03	1	Morriss Forman		12-03-2021 Morriss Forman
XXXX	11	40241	JEFFERSON	218	2021-12-03	1	Morriss Forman		12-03-2021 Morriss Forman
XXXX	11	40241	JEFFERSON	218	2021-12-04	1	Morriss Forman		12-04-2021 Morriss Forman
XXXX	11	40208	JEFFERSON	218	2021-12-01	1	Morriss Forman		12-01-2021 Morriss Forman
XXXX	11	40243	JEFFERSON	218	2021-12-03	1	Morriss Forman		12-03-2021 Morriss Forman
XXXX	11	40207	JEFFERSON	218	2021-12-06	1	Morriss Forman		12-06-2021 Morriss Forman
XXXX	11	40207	JEFFERSON	218	2021-12-04	1	Morriss Forman		12-04-2021 Morriss Forman
XXXX	11	40217	JEFFERSON	218	2021-12-01	1	Morriss Forman		12-01-2021 Morriss Forman
XXXX	11	40205	JEFFERSON	218	2021-12-03	1	Morriss Forman		12-03-2021 Morriss Forman
XXXX	11	40205	JEFFERSON	218	2021-12-03	1	Morriss Forman		12-03-2021 Morriss Forman
XXXX	11	40205	JEFFERSON	218	2021-12-06	1	Morriss Forman		12-06-2021 Morriss Forman
XXXX	11	40222	JEFFERSON	218	2021-12-02	1	Morriss Forman		12-02-2021 Morriss Forman
XXXX	11	40207	JEFFERSON	218	2021-12-06	1	Morriss Forman		12-06-2021 Morriss Forman
XXXX	11	40243	JEFFERSON	218	2021-12-04	1	Morriss Forman		12-04-2021 Morriss Forman
XXXX	11	40205	JEFFERSON	218	2021-12-02	1	Morriss Forman		12-02-2021 Morriss Forman
XXXX	11	40207	JEFFERSON	218	2021-12-04	1	Morriss Forman		12-04-2021 Morriss Forman
XXXX	11	40215	JEFFERSON	218	2021-12-05	1	Morriss Forman		12-05-2021 Morriss Forman
XXXX	11	40205	JEFFERSON	218	2021-12-04	1	Morriss Forman		12-04-2021 Morriss Forman
XXXX	11	40214	JEFFERSON	218	2021-12-05	1	Morriss Forman		12-05-2021 Morriss Forman
XXXX	11	40241	JEFFERSON	218	2021-12-01	1	Morriss Forman		12-01-2021 Morriss Forman
XXXX	11	40204	JEFFERSON	218	2021-12-04	1	Morriss Forman		12-04-2021 Morriss Forman
XXXX	12	40205	JEFFERSON	218	2021-12-07	1	Morriss Forman		12-07-2021 Morriss Forman
XXXX	11	40206	JEFFERSON	218	2021-12-02	1	Morriss Forman		12-02-2021 Morriss Forman
XXXX	11	40206	JEFFERSON	218	2021-12-04	1	Morriss Forman		12-04-2021 Morriss Forman
XXXX	11	40217	JEFFERSON	218	2021-12-04	1	Morriss Forman		12-04-2021 Morriss Forman
XXXX	11	40207	JEFFERSON	218	2021-12-04	1	Morriss Forman		12-04-2021 Morriss Forman
XXXX	11	40205	JEFFERSON	218	2021-12-03	1	Morriss Forman		12-03-2021 Morriss Forman
XXXX	11	40206	JEFFERSON	218	2021-12-03	1	Morriss Forman		12-03-2021 Morriss Forman
XXXX	11	40222	JEFFERSON	218	2021-12-01	1	Morriss Forman		12-01-2021 Morriss Forman
XXXX	11	40222	JEFFERSON	218	2021-12-03	1	Morriss Forman		12-03-2021 Morriss Forman
XXXX	11	40205	JEFFERSON	218	2021-12-01	1	Morriss Forman		12-01-2021 Morriss Forman
XXXX	11	40205	JEFFERSON	218	2021-12-04	1	Morriss Forman		12-04-2021 Morriss Forman
XXXX	11	40220	JEFFERSON	218	2021-12-04	1	Morriss Forman		12-04-2021 Morriss Forman
XXXX	11	40204	JEFFERSON	218	2021-12-04	1	Morriss Forman		12-04-2021 Morriss Forman
XXXX	11	40207	JEFFERSON	218	2021-12-01	1	Morriss Forman		12-01-2021 Morriss Forman
XXXX	11	40207	JEFFERSON	218	2021-12-03	1	Morriss Forman		12-03-2021 Morriss Forman
XXXX	11	40202	JEFFERSON	218	2021-12-04	1	Morriss Forman		12-04-2021 Morriss Forman
XXXX	11	40207	JEFFERSON	218	2021-12-02	1	Morriss Forman		12-02-2021 Morriss Forman
XXXX	11	40223	JEFFERSON	218	2021-12-01	1	Morriss Forman		12-01-2021 Morriss Forman
XXXX	11	40206	JEFFERSON	218	2021-12-05	1	Morriss Forman		12-05-2021 Morriss Forman
XXXX	11	40207	JEFFERSON	218	2021-12-04	1	Morriss Forman		12-04-2021 Morriss Forman
XXXX	11	40214	JEFFERSON	218	2021-12-06	1	Morriss Forman		12-06-2021 Morriss Forman
XXXX	11	40207	JEFFERSON	218	2021-12-07	1	Morriss Forman		12-07-2021 Morriss Forman
XXXX	11	40207	JEFFERSON	218	2021-12-02	1	Morriss Forman		12-02-2021 Morriss Forman
XXXX	10	40222	JEFFERSON	218	2021-12-02	1	Morriss Forman		12-02-2021 Morriss Forman
XXXX	11	40223	JEFFERSON	218	2021-12-05	1	Morriss Forman		12-05-2021 Morriss Forman
XXXX	11	40241	JEFFERSON	218	2021-12-04	1	Morriss Forman		12-04-2021 Morriss Forman
XXXX	10	40207	JEFFERSON	218	2021-12-05	1	Morriss Forman		12-05-2021 Morriss Forman
XXXX	10	40220	JEFFERSON	218	2021-12-03	1	Morriss Forman		12-03-2021 Morriss Forman
XXXX	10	40223	JEFFERSON	218	2021-12-04	1	Morriss Forman		12-04-2021 Morriss Forman
XXXX	10	40207	JEFFERSON	218	2021-12-04	1	Morriss Forman		12-04-2021 Morriss Forman
XXXX	10	40220	JEFFERSON	218	2021-12-07	1	Morriss Forman		12-07-2021 Morriss Forman
XXXX	11	40207	JEFFERSON	218	2021-12-01	1	Morriss Forman		12-01-2021 Morriss Forman
XXXX	11	40223	JEFFERSON	218	2021-12-04	1	Morriss Forman		12-04-2021 Morriss Forman
XXXX	10	40242	JEFFERSON	218	2021-12-04	1	Morriss Forman		12-04-2021 Morriss Forman
XXXX	10	40218	JEFFERSON	218	2021-12-04	1	Morriss Forman		12-04-2021 Morriss Forman
XXXX	10	40214	JEFFERSON	218	2021-12-04	1	Morriss Forman		12-04-2021 Morriss Forman
XXXX	10	40222	JEFFERSON	218	2021-12-04	1	Morriss Forman		12-04-2021 Morriss Forman
XXXX	10	40059	JEFFERSON	218	2021-12-05	1	Morriss Forman		12-05-2021 Morriss Forman
XXXX	11	40059	JEFFERSON	218	2021-12-05	1	Morriss Forman		12-05-2021 Morriss Forman
XXXX	10	40205	JEFFERSON	218	2021-12-05	1	Morriss Forman		12-05-2021 Morriss Forman
XXXX	10	40223	JEFFERSON	218	2021-12-04	1	Morriss Forman		12-04-2021 Morriss Forman
XXXX	11	40216	JEFFERSON	218	2021-12-03	1	Morriss Forman		12-03-2021 Morriss Forman
XXXX	11	40204	JEFFERSON	218	2021-12-01	1	Morriss Forman		12-01-2021 Morriss Forman
XXXX	10	40207	JEFFERSON	218	2021-12-02	1	Morriss Forman		12-02-2021 Morriss Forman
XXXX	10	40206	JEFFERSON	218	2021-12-02	1	Morriss Forman		12-02-2021 Morriss Forman
XXXX	10	40215	JEFFERSON	218	2021-12-04	1	Morriss Forman		12-04-2021 Morriss Forman
XXXX	11	40220	JEFFERSON	218	2021-12-02	1	Morriss Forman		12-02-2021 Morriss Forman
XXXX	10	40206	JEFFERSON	218	2021-12-01	1	Morriss Forman		12-01-2021 Morriss Forman
XXXX	10	40215	JEFFERSON	218	2021-12-04	1	Morriss Forman		12-04-2021 Morriss Forman
XXXX	10	40217	JEFFERSON	218	2021-12-04	1	Morriss Forman		12-04-2021 Morriss Forman
XXXX	10	40210	JEFFERSON	218	2021-12-03	1	Morriss Forman		12-03-2021 Morriss Forman
XXXX	10	40204	JEFFERSON	218	2021-12-03	1	Morriss Forman		12-03-2021 Morriss Forman
XXXX	10	40220	JEFFERSON	218	2021-12-03	1	Morriss Forman		12-03-2021 Morriss Forman
XXXX	10	40242	JEFFERSON	218	2021-12-03	1	Morriss Forman		12-03-2021 Morriss Forman
XXXX	10	40213	JEFFERSON	218	2021-12-05	1	Morriss Forman		12-05-2021 Morriss Forman
XXXX	10	40223	JEFFERSON	218	2021-12-03	1	Morriss Forman		12-03-2021 Morriss Forman
XXXX	10	40217	JEFFERSON	218	2021-12-04	1	Morriss Forman		12-04-2021 Morriss Forman
XXXX	10	40216	JEFFERSON	218	2021-12-04	1	Morriss Forman		12-04-2021 Morriss Forman
XXXX	10	40220	JEFFERSON	218	2021-12-07	1	Morriss Forman		12-07-2021 Morriss Forman
XXXX	10	40215	JEFFERSON	218	2021-12-01	1	Morriss Forman		12-01-2021 Morriss Forman
XXXX	10	40207	JEFFERSON	218	2021-12-02	1	Morriss Forman		12-02-2021 Morriss Forman
XXXX	10	40241	JEFFERSON	218	2021-12-04	1	Morriss Forman		12-04-2021 Morriss Forman
XXXX	10	40207	JEFFERSON	218	2021-12-02	1	Morriss Forman		12-02-2021 Morriss Forman
XXXX	10	40215	JEFFERSON	218	2021-12-04	1	Morriss Forman		12-04-2021 Morriss Forman
XXXX	10	40242	JEFFERSON	218	2021-12-04	1	Morriss Forman		12-04-2021 Morriss Forman
XXXX	10	40211	JEFFERSON	218	2021-12-04	1	Morriss Forman		12-04-2021 Morriss Forman
XXXX	10	40241	JEFFERSON	218	2021-12-03	1	Morriss Forman		12-03-2021 Morriss Forman
XXXX	10	40205	JEFFERSON	218	2021-12-05	1	Morriss Forman		12-05-2021 Morriss Forman
XXXX	10	40206	JEFFERSON	218	2021-12-06	1	Morriss Forman		12-06-2021 Morriss Forman
XXXX	10	40205	JEFFERSON	218	2021-12-05	1	Morriss Forman		12-05-2021 Morriss Forman
XXXX	10	40241	JEFFERSON	218	2021-12-02	1	Morriss Forman		12-02-2021 Morriss Forman
XXXX	10	40212	JEFFERSON	218	2021-12-03	1	Morriss Forman		12-03-2021 Morriss Forman
XXXX	10	40218	JEFFERSON	218	2021-12-03	1	Morriss Forman		12-03-2021 Morriss Forman
XXXX	10	40222	JEFFERSON	218	2021-12-04	1	Morriss Forman		12-04-2021 Morriss Forman
XXXX	10	40210	JEFFERSON	218	2021-12-04	1	Morriss Forman		12-04-2021 Morriss Forman
XXXX	10	40215	JEFFERSON	218	2021-12-04	1	Morriss Forman		12-04-2021 Morriss Forman
XXXX	10	40207	JEFFERSON	218	2021-12-04	1	Morriss Forman		12-04-2021 Morriss Forman
XXXX	10	40203	JEFFERSON	218	2021-12-03	1	Morriss Forman		12-03-2021 Morriss Forman
XXXX	10	40215	JEFFERSON	218	2021-12-07	1	Morriss Forman		12-07-2021 Morriss Forman
XXXX	10	40211	JEFFERSON	218	2021-12-04	1	Morriss Forman		12-04-2021 Morriss Forman
XXXX	10	40241	JEFFERSON	218	2021-12-05	1	Morriss Forman		12-05-2021 Morriss Forman
XXXX	10	40205	JEFFERSON	218	2021-12-04	1	Morriss Forman		12-04-2021 Morriss Forman
XXXX	10	40205	JEFFERSON	218	2021-12-05	1	Morriss Forman		12-05-2021 Morriss Forman
XXXX	10	40223	JEFFERSON	218	2021-12-03	1	Morriss Forman		12-03-2021 Morriss Forman
XXXX	10	40204	JEFFERSON	218	2021-12-04	1	Morriss Forman		12-04-2021 Morriss Forman
XXXX	10	40223	JEFFERSON	218	2021-12-03	1	Morriss Forman		12-03-2021 Morriss Forman
XXXX	10	40213	JEFFERSON	218	2021-12-03	1	Morriss Forman		12-03-2021 Morriss Forman
XXXX	10	40204	JEFFERSON	218	2021-12-05	1	Morriss Forman		12-05-2021 Morriss Forman
XXXX	10	40206	JEFFERSON	218	2021-12-04	1	Morriss Forman		12-04-2021 Morriss Forman
XXXX	10	40222	JEFFERSON	218	2021-12-01	1	Morriss Forman		12-01-2021 Morriss Forman
XXXX	10	40222	JEFFERSON	218	2021-12-07	1	Morriss Forman		12-07-2021 Morriss Forman
XXXX	10	40223	JEFFERSON	218	2021-12-05	1	Morriss Forman		12-05-2021 Morriss Forman
XXXX	10	40214	JEFFERSON	218	2021-12-07	1	Morriss Forman		12-07-2021 Morriss Forman
XXXX	10	40206	JEFFERSON	218	2021-12-04	1	Morriss Forman		12-04-2021 Morriss Forman
XXXX	10	40205	JEFFERSON	218	2021-12-05	1	Morriss Forman		12-05-2021 Morriss Forman
XXXX	10	40205	JEFFERSON	218	2021-12-05	1	Morriss Forman		12-05-2021 Morriss Forman
XXXX	10	40204	JEFFERSON	218	2021-12-04	1	Morriss Forman		12-04-2021 Morriss Forman
XXXX	10	40204	JEFFERSON	218	2021-12-04	1	Morriss Forman		12-04-2021 Morriss Forman
XXXX	10	40222	JEFFERSON	218	2021-12-03	1	Morriss Forman		12-03-2021 Morriss Forman
XXXX	10	40243	JEFFERSON	218	2021-12-04	1	Morriss Forman		12-04-2021 Morriss Forman
XXXX	10	40210	JEFFERSON	218	2021-12-02	1	Morriss Forman		12-02-2021 Morriss Forman
XXXX	10	40243	JEFFERSON	218	2021-12-03	1	Morriss Forman		12-03-2021 Morriss Forman
XXXX	10	40220	JEFFERSON	218	2021-12-05	1	Morriss Forman		12-05-2021 Morriss Forman
XXXX	10	40215	JEFFERSON	218	2021-12-02	1	Morriss Forman		12-02-2021 Morriss Forman
XXXX	10	40214	JEFFERSON	218	2021-12-07	1	Morriss Forman		12-07-2021 Morriss Forman
XXXX	10	40215	JEFFERSON	218	2021-12-01	1	Morriss Forman		12-01-2021 Morriss Forman
XXXX	10	40204	JEFFERSON	218	2021-12-03	1	Morriss Forman		12-03-2021 Morriss Forman
XXXX	10	40241	JEFFERSON	218	2021-12-04	1	Morriss Forman		12-04-2021 Morriss Forman
XXXX	10	40211	JEFFERSON	218	2021-12-03	1	Morriss Forman		12-03-2021 Morriss Forman
XXXX	10	40242	JEFFERSON	218	2021-12-05	1	Morriss Forman		12-05-2021 Morriss Forman
XXXX	10	40242	JEFFERSON	218	2021-12-01	1	Morriss Forman		12-01-2021 Morriss Forman
XXXX	10	40211	JEFFERSON	218	2021-12-03	1	Morriss Forman		12-03-2021 Morriss Forman
XXXX	10	40241	JEFFERSON	218	2021-12-04	1	Morriss Forman		12-04-2021 Morriss Forman
XXXX	10	40241	JEFFERSON	218	2021-12-04	1	Morriss Forman		12-04-2021 Morriss Forman
XXXX	10	40206	JEFFERSON	218	2021-12-03	1	Morriss Forman		12-03-2021 Morriss Forman
XXXX	10	40212	JEFFERSON	218	2021-12-05	1	Morriss Forman		12-05-2021 Morriss Forman
XXXX	10	40215	JEFFERSON	218	2021-12-04	1	Morriss Forman		12-04-2021 Morriss Forman
XXXX	10	40214	JEFFERSON	218	2021-12-06	1	Morriss Forman		12-06-2021 Morriss Forman
XXXX	10	40223	JEFFERSON	218	2021-12-05	1	Morriss Forman		12-05-2021 Morriss Forman
XXXX	10	40243	JEFFERSON	218	2021-12-03	1	Morriss Forman		12-03-2021 Morriss Forman
XXXX	10	40220	JEFFERSON	218	2021-12-02	1	Morriss Forman		12-02-2021 Morriss Forman
XXXX	10	40241	JEFFERSON	218	2021-12-05	1	Morriss Forman		12-05-2021 Morriss Forman
XXXX	10	40205	JEFFERSON	218	2021-12-02	1	Morriss Forman		12-02-2021 Morriss Forman
XXXX	10	40212	JEFFERSON	218	2021-12-07	1	Morriss Forman		12-07-2021 Morriss Forman
XXXX	10	40214	JEFFERSON	218	2021-12-06	1	Morriss Forman		12-06-2021 Morriss Forman
XXXX	10	40208	JEFFERSON	218	2021-12-06	1	Morriss Forman		12-06-2021 Morriss Forman
XXXX	10	40214	JEFFERSON	218	2021-12-05	1	Morriss Forman		12-05-2021 Morriss Forman
XXXX	10	40207	JEFFERSON	218	2021-12-04	1	Morriss Forman		12-04-2021 Morriss Forman
XXXX	10	40205	JEFFERSON	218	2021-12-05	1	Morriss Forman		12-05-2021 Morriss Forman
XXXX	10	40206	JEFFERSON	218	2021-12-05	1	Morriss Forman		12-05-2021 Morriss Forman
XXXX	10	40241	JEFFERSON	218	2021-12-02	1	Morriss Forman		12-02-2021 Morriss Forman
XXXX	10	40223	JEFFERSON	218	2021-12-07	1	Morriss Forman		12-07-2021 Morriss Forman
XXXX	10	40206	JEFFERSON	218	2021-12-04	1	Morriss Forman		12-04-2021 Morriss Forman
XXXX	10	40202	JEFFERSON	218	2021-12-05	1	Morriss Forman		12-05-2021 Morriss Forman
XXXX	10	40241	JEFFERSON	218	2021-12-05	1	Morriss Forman		12-05-2021 Morriss Forman
XXXX	10	40206	JEFFERSON	218	2021-12-04	1	Morriss Forman		12-04-2021 Morriss Forman
XXXX	10	40205	JEFFERSON	218	2021-12-05	1	Morriss Forman		12-05-2021 Morriss Forman
XXXX	10	40223	JEFFERSON	218	2021-12-05	1	Morriss Forman		12-05-2021 Morriss Forman
XXXX	10	40241	JEFFERSON	218	2021-12-03	1	Morriss Forman		12-03-2021 Morriss Forman
XXXX	10	40203	JEFFERSON	218	2021-12-06	1	Morriss Forman		12-06-2021 Morriss Forman
XXXX	10	40207	JEFFERSON	218	2021-12-01	1	Morriss Forman		12-01-2021 Morriss Forman
XXXX	10	40217	JEFFERSON	218	2021-12-04	1	Morriss Forman		12-04-2021 Morriss Forman
XXXX	10	40205	JEFFERSON	218	2021-12-04	1	Morriss Forman		12-04-2021 Morriss Forman
XXXX	10	40214	JEFFERSON	218	2021-12-04	1	Morriss Forman		12-04-2021 Morriss Forman
XXXX	10	40204	JEFFERSON	218	2021-12-03	1	Morriss Forman		12-03-2021 Morriss Forman
XXXX	10	40059	JEFFERSON	218	2021-12-04	1	Morriss Forman		12-04-2021 Morriss Forman
XXXX	10	40215	JEFFERSON	218	2021-12-05	1	Morriss Forman		12-05-2021 Morriss Forman
XXXX	10	40213	JEFFERSON	218	2021-12-03	1	Morriss Forman		12-03-2021 Morriss Forman
XXXX	10	40217	JEFFERSON	218	2021-12-06	1	Morriss Forman		12-06-2021 Morriss Forman
XXXX	10	40212	JEFFERSON	218	2021-12-04	1	Morriss Forman		12-04-2021 Morriss Forman
XXXX	10	40241	JEFFERSON	218	2021-12-04	1	Morriss Forman		12-04-2021 Morriss Forman
XXXX	10	40206	JEFFERSON	218	2021-12-05	1	Morriss Forman		12-05-2021 Morriss Forman
XXXX	10	40205	JEFFERSON	218	2021-12-04	1	Morriss Forman		12-04-2021 Morriss Forman
XXXX	10	40207	JEFFERSON	218	2021-12-05	1	Morriss Forman		12-05-2021 Morriss Forman
XXXX	10	40241	JEFFERSON	218	2021-12-04	1	Morriss Forman		12-04-2021 Morriss Forman
XXXX	10	40205	JEFFERSON	218	2021-12-02	1	Morriss Forman		12-02-2021 Morriss Forman
XXXX	10	40222	JEFFERSON	218	2021-12-05	1	Morriss Forman		12-05-2021 Morriss Forman
XXXX	10	40204	JEFFERSON	218	2021-12-04	1	Morriss Forman		12-04-2021 Morriss Forman
XXXX	10	40205	JEFFERSON	218	2021-12-04	1	Morriss Forman		12-04-2021 Morriss Forman
XXXX	10	40214	JEFFERSON	218	2021-12-07	1	Morriss Forman		12-07-2021 Morriss Forman
XXXX	10	40205	JEFFERSON	218	2021-12-04	1	Morriss Forman		12-04-2021 Morriss Forman
XXXX	10	40242	JEFFERSON	218	2021-12-05	1	Morriss Forman		12-05-2021 Morriss Forman
XXXX	10	40205	JEFFERSON	218	2021-12-03	1	Morriss Forman		12-03-2021 Morriss Forman
XXXX	10	40241	JEFFERSON	218	2021-12-06	1	Morriss Forman		12-06-2021 Morriss Forman
XXXX	10	40220	JEFFERSON	218	2021-12-04	1	Morriss Forman		12-04-2021 Morriss Forman
XXXX	10	40220	JEFFERSON	218	2021-12-04	1	Morriss Forman		12-04-2021 Morriss Forman
XXXX	10	40206	JEFFERSON	218	2021-12-01	1	Morriss Forman		12-01-2021 Morriss Forman
XXXX	10	40207	JEFFERSON	218	2021-12-05	1	Morriss Forman		12-05-2021 Morriss Forman
XXXX	10	40220	JEFFERSON	218	2021-12-02	1	Morriss Forman		12-02-2021 Morriss Forman
XXXX	10	40207	JEFFERSON	218	2021-12-02	1	Morriss Forman		12-02-2021 Morriss Forman
XXXX	10	40223	JEFFERSON	218	2021-12-04	1	Morriss Forman		12-04-2021 Morriss Forman
XXXX	10	40223	JEFFERSON	218	2021-12-05	1	Morriss Forman		12-05-2021 Morriss Forman
XXXX	10	40207	JEFFERSON	218	2021-12-01	1	Morriss Forman		12-01-2021 Morriss Forman
XXXX	10	40223	JEFFERSON	218	2021-12-02	1	Morriss Forman		12-02-2021 Morriss Forman
XXXX	10	40205	JEFFERSON	218	2021-12-04	1	Morriss Forman		12-04-2021 Morriss Forman
XXXX	10	40211	JEFFERSON	218	2021-12-03	1	Morriss Forman		12-03-2021 Morriss Forman
XXXX	10	40207	JEFFERSON	218	2021-12-04	1	Morriss Forman		12-04-2021 Morriss Forman
XXXX	10	40207	JEFFERSON	218	2021-12-04	1	Morriss Forman		12-04-2021 Morriss Forman
XXXX	10	40210	JEFFERSON	218	2021-12-04	1	Morriss Forman		12-04-2021 Morriss Forman
XXXX	10	40207	JEFFERSON	218	2021-12-02	1	Morriss Forman		12-02-2021 Morriss Forman
XXXX	10	40204	JEFFERSON	218	2021-12-03	1	Morriss Forman		12-03-2021 Morriss Forman
XXXX	10	40211	JEFFERSON	218	2021-12-07	1	Morriss Forman		12-07-2021 Morriss Forman
XXXX	10	40217	JEFFERSON	218	2021-12-05	1	Morriss Forman		12-05-2021 Morriss Forman
XXXX	10	40243	JEFFERSON	218	2021-12-04	1	Morriss Forman		12-04-2021 Morriss Forman
XXXX	10	40211	JEFFERSON	218	2021-12-04	1	Morriss Forman		12-04-2021 Morriss Forman
XXXX	10	40205	JEFFERSON	218	2021-12-04	1	Morriss Forman		12-04-2021 Morriss Forman
XXXX	10	40222	JEFFERSON	218	2021-12-04	1	Morriss Forman		12-04-2021 Morriss Forman
XXXX	10	40205	JEFFERSON	218	2021-12-07	1	Morriss Forman		12-07-2021 Morriss Forman
XXXX	10	40222	JEFFERSON	218	2021-12-07	1	Morriss Forman		12-07-2021 Morriss Forman
XXXX	10	40205	JEFFERSON	218	2021-12-01	1	Morriss Forman		12-01-2021 Morriss Forman
XXXX	10	40242	JEFFERSON	218	2021-12-04	1	Morriss Forman		12-04-2021 Morriss Forman
XXXX	10	40202	JEFFERSON	218	2021-12-02	1	Morriss Forman		12-02-2021 Morriss Forman
XXXX	10	40241	JEFFERSON	218	2021-12-01	1	Morriss Forman		12-01-2021 Morriss Forman
XXXX	10	40222	JEFFERSON	218	2021-12-07	1	Morriss Forman		12-07-2021 Morriss Forman
XXXX	10	40207	JEFFERSON	218	2021-12-06	1	Morriss Forman		12-06-2021 Morriss Forman
XXXX	10	40203	JEFFERSON	218	2021-12-05	1	Morriss Forman		12-05-2021 Morriss Forman
XXXX	10	40207	JEFFERSON	218	2021-12-05	1	Morriss Forman		12-05-2021 Morriss Forman
XXXX	10	40243	JEFFERSON	218	2021-12-02	1	Morriss Forman		12-02-2021 Morriss Forman
XXXX	10	40204	JEFFERSON	218	2021-12-01	1	Morriss Forman		12-01-2021 Morriss Forman
XXXX	10	40214	JEFFERSON	218	2021-12-04	1	Morriss Forman		12-04-2021 Morriss Forman
XXXX	10	40207	JEFFERSON	218	2021-12-04	1	Morriss Forman		12-04-2021 Morriss Forman
XXXX	10	40205	JEFFERSON	218	2021-12-05	1	Morriss Forman		12-05-2021 Morriss Forman
XXXX	10	40220	JEFFERSON	218	2021-12-01	1	Morriss Forman		12-01-2021 Morriss Forman
XXXX	10	40203	JEFFERSON	218	2021-12-04	1	Morriss Forman		12-04-2021 Morriss Forman
XXXX	10	40207	JEFFERSON	218	2021-12-01	1	Morriss Forman		12-01-2021 Morriss Forman
XXXX	10	40205	JEFFERSON	218	2021-12-07	1	Morriss Forman		12-07-2021 Morriss Forman
XXXX	10	40243	JEFFERSON	218	2021-12-06	1	Morriss Forman		12-06-2021 Morriss Forman
XXXX	10	40241	JEFFERSON	218	2021-12-04	1	Morriss Forman		12-04-2021 Morriss Forman
XXXX	10	40204	JEFFERSON	218	2021-12-04	1	Morriss Forman		12-04-2021 Morriss Forman
XXXX	10	40218	JEFFERSON	218	2021-12-04	1	Morriss Forman		12-04-2021 Morriss Forman
XXXX	10	40207	JEFFERSON	218	2021-12-04	1	Morriss Forman		12-04-2021 Morriss Forman
XXXX	10	40241	JEFFERSON	218	2021-12-01	1	Morriss Forman		12-01-2021 Morriss Forman
XXXX	10	40222	JEFFERSON	218	2021-12-06	1	Morriss Forman		12-06-2021 Morriss Forman
XXXX	10	40205	JEFFERSON	218	2021-12-03	1	Morriss Forman		12-03-2021 Morriss Forman
XXXX	10	40204	JEFFERSON	218	2021-12-04	1	Morriss Forman		12-04-2021 Morriss Forman
XXXX	10	40213	JEFFERSON	218	2021-12-06	1	Morriss Forman		12-06-2021 Morriss Forman
XXXX	10	40217	JEFFERSON	218	2021-12-05	1	Morriss Forman		12-05-2021 Morriss Forman
XXXX	10	40215	JEFFERSON	218	2021-12-04	1	Morriss Forman		12-04-2021 Morriss Forman
XXXX	10	40223	JEFFERSON	218	2021-12-05	1	Morriss Forman		12-05-2021 Morriss Forman
XXXX	10	40205	JEFFERSON	218	2021-12-04	1	Morriss Forman		12-04-2021 Morriss Forman
XXXX	10	40214	JEFFERSON	218	2021-12-03	1	Morriss Forman		12-03-2021 Morriss Forman
XXXX	10	40202	JEFFERSON	218	2021-12-04	1	Morriss Forman		12-04-2021 Morriss Forman
XXXX	10	40207	JEFFERSON	218	2021-12-07	1	Morriss Forman		12-07-2021 Morriss Forman
XXXX	10	40207	JEFFERSON	218	2021-12-07	1	Morriss Forman		12-07-2021 Morriss Forman
XXXX	10	40205	JEFFERSON	218	2021-12-06	1	Morriss Forman		12-06-2021 Morriss Forman
XXXX	10	40205	JEFFERSON	218	2021-12-03	1	Morriss Forman		12-03-2021 Morriss Forman
XXXX	10	40215	JEFFERSON	218	2021-12-04	1	Morriss Forman		12-04-2021 Morriss Forman
XXXX	10	40220	JEFFERSON	218	2021-12-04	1	Morriss Forman		12-04-2021 Morriss Forman
XXXX	10	40217	JEFFERSON	218	2021-12-04	1	Morriss Forman		12-04-2021 Morriss Forman
XXXX	10	40223	JEFFERSON	218	2021-12-04	1	Morriss Forman		12-04-2021 Morriss Forman
XXXX	10	40205	JEFFERSON	218	2021-12-02	1	Morriss Forman		12-02-2021 Morriss Forman
XXXX	10	40222	JEFFERSON	218	2021-12-06	1	Morriss Forman		12-06-2021 Morriss Forman
XXXX	10	40223	JEFFERSON	218	2021-12-06	1	Morriss Forman		12-06-2021 Morriss Forman
XXXX	10	40204	JEFFERSON	218	2021-12-03	1	Morriss Forman		12-03-2021 Morriss Forman
XXXX	10	40223	JEFFERSON	218	2021-12-05	1	Morriss Forman		12-05-2021 Morriss Forman
XXXX	10	40205	JEFFERSON	218	2021-12-05	1	Morriss Forman		12-05-2021 Morriss Forman
XXXX	10	40217	JEFFERSON	218	2021-12-04	1	Morriss Forman		12-04-2021 Morriss Forman
XXXX	10	40220	JEFFERSON	218	2021-12-07	1	Morriss Forman		12-07-2021 Morriss Forman
XXXX	10	40059	JEFFERSON	218	2021-12-04	1	Morriss Forman		12-04-2021 Morriss Forman
XXXX	10	40205	JEFFERSON	218	2021-12-04	1	Morriss Forman		12-04-2021 Morriss Forman
XXXX	10	40223	JEFFERSON	218	2021-12-05	1	Morriss Forman		12-05-2021 Morriss Forman
XXXX	10	40203	JEFFERSON	218	2021-12-03	1	Morriss Forman		12-03-2021 Morriss Forman
XXXX	10	40205	JEFFERSON	218	2021-12-04	1	Morriss Forman		12-04-2021 Morriss Forman
XXXX	10	40206	JEFFERSON	218	2021-12-04	1	Morriss Forman		12-04-2021 Morriss Forman
XXXX	10	40205	JEFFERSON	218	2021-12-05	1	Morriss Forman		12-05-2021 Morriss Forman
XXXX	10	40218	JEFFERSON	218	2021-12-05	1	Morriss Forman		12-05-2021 Morriss Forman
XXXX	10	40218	JEFFERSON	218	2021-12-05	1	Morriss Forman		12-05-2021 Morriss Forman
XXXX	10	40222	JEFFERSON	218	2021-12-01	1	Morriss Forman		12-01-2021 Morriss Forman
XXXX	10	40223	JEFFERSON	218	2021-12-06	1	Morriss Forman		12-06-2021 Morriss Forman
XXXX	10	40214	JEFFERSON	218	2021-12-04	1	Morriss Forman		12-04-2021 Morriss Forman
XXXX	10	40223	JEFFERSON	218	2021-12-04	1	Morriss Forman		12-04-2021 Morriss Forman
XXXX	10	40213	JEFFERSON	218	2021-12-02	1	Morriss Forman		12-02-2021 Morriss Forman
XXXX	10	40213	JEFFERSON	218	2021-12-02	1	Morriss Forman		12-02-2021 Morriss Forman
XXXX	10	40241	JEFFERSON	218	2021-12-02	1	Morriss Forman		12-02-2021 Morriss Forman
XXXX	10	40216	JEFFERSON	218	2021-12-04	1	Morriss Forman		12-04-2021 Morriss Forman
XXXX	10	40205	JEFFERSON	218	2021-12-04	1	Morriss Forman		12-04-2021 Morriss Forman
XXXX	10	40211	JEFFERSON	218	2021-12-01	1	Morriss Forman		12-01-2021 Morriss Forman
XXXX	10	40222	JEFFERSON	218	2021-12-04	1	Morriss Forman		12-04-2021 Morriss Forman
XXXX	10	40241	JEFFERSON	218	2021-12-05	1	Morriss Forman		12-05-2021 Morriss Forman
XXXX	10	40222	JEFFERSON	218	2021-12-05	1	Morriss Forman		12-05-2021 Morriss Forman
XXXX	10	40207	JEFFERSON	218	2021-12-04	1	Morriss Forman		12-04-2021 Morriss Forman
XXXX	10	40205	JEFFERSON	218	2021-12-04	1	Morriss Forman		12-04-2021 Morriss Forman
XXXX	10	40207	JEFFERSON	218	2021-12-04	1	Morriss Forman		12-04-2021 Morriss Forman
XXXX	10	40214	JEFFERSON	218	2021-12-04	1	Morriss Forman		12-04-2021 Morriss Forman
XXXX	10	40241	JEFFERSON	218	2021-12-04	1	Morriss Forman		12-04-2021 Morriss Forman
XXXX	10	40206	JEFFERSON	218	2021-12-03	1	Morriss Forman		12-03-2021 Morriss Forman
XXXX	10	40242	JEFFERSON	218	2021-12-02	1	Morriss Forman		12-02-2021 Morriss Forman
XXXX	10	40222	JEFFERSON	218	2021-12-01	1	Morriss Forman		12-01-2021 Morriss Forman
XXXX	10	40206	JEFFERSON	218	2021-12-03	1	Morriss Forman		12-03-2021 Morriss Forman
XXXX	10	40212	JEFFERSON	218	2021-12-01	1	Morriss Forman		12-01-2021 Morriss Forman
XXXX	10	40203	JEFFERSON	218	2021-12-04	1	Morriss Forman		12-04-2021 Morriss Forman
XXXX	10	40203	JEFFERSON	208	2021-12-06	1	Morriss Forman		12-06-2021 Morriss Forman
XXXX	10	40205	JEFFERSON	218	2021-12-05	1	Morriss Forman		12-05-2021 Morriss Forman
XXXX	10	40205	JEFFERSON	218	2021-12-05	1	Morriss Forman		12-05-2021 Morriss Forman
XXXX	10	40212	JEFFERSON	208	2021-12-07	1	Morriss Forman		12-07-2021 Morriss Forman
XXXX	10	40217	JEFFERSON	218	2021-12-05	1	Morriss Forman		12-05-2021 Morriss Forman
XXXX	10	40211	JEFFERSON	218	2021-12-06	1	Morriss Forman		12-06-2021 Morriss Forman
XXXX	10	40207	JEFFERSON	218	2021-12-06	1	Morriss Forman		12-06-2021 Morriss Forman
XXXX	10	40217	JEFFERSON	218	2021-12-01	1	Morriss Forman		12-01-2021 Morriss Forman
XXXX	10	40223	JEFFERSON	218	2021-12-06	1	Morriss Forman		12-06-2021 Morriss Forman
XXXX	10	40242	JEFFERSON	218	2021-12-01	1	Morriss Forman		12-01-2021 Morriss Forman
XXXX	10	40213	JEFFERSON	218	2021-12-04	1	Morriss Forman		12-04-2021 Morriss Forman
XXXX	10	40223	JEFFERSON	218	2021-12-05	1	Morriss Forman		12-05-2021 Morriss Forman
XXXX	10	40206	JEFFERSON	218	2021-12-05	1	Morriss Forman		12-05-2021 Morriss Forman
XXXX	10	40212	JEFFERSON	218	2021-12-04	1	Morriss Forman		12-04-2021 Morriss Forman
XXXX	10	40207	JEFFERSON	218	2021-12-04	1	Morriss Forman		12-04-2021 Morriss Forman
XXXX	10	40210	JEFFERSON	218	2021-12-06	1	Morriss Forman		12-06-2021 Morriss Forman
XXXX	10	40207	JEFFERSON	218	2021-12-07	1	Morriss Forman		12-07-2021 Morriss Forman
XXXX	10	40216	JEFFERSON	218	2021-12-04	1	Morriss Forman		12-04-2021 Morriss Forman
XXXX	10	40205	JEFFERSON	218	2021-12-02	1	Morriss Forman		12-02-2021 Morriss Forman
XXXX	10	40207	JEFFERSON	218	2021-12-05	1	Morriss Forman		12-05-2021 Morriss Forman
XXXX	10	40204	JEFFERSON	218	2021-12-04	1	Morriss Forman		12-04-2021 Morriss Forman
XXXX	10	40204	JEFFERSON	218	2021-12-01	1	Morriss Forman		12-01-2021 Morriss Forman
XXXX	10	40218	JEFFERSON	218	2021-12-05	1	Morriss Forman		12-05-2021 Morriss Forman
XXXX	10	40206	JEFFERSON	218	2021-12-02	1	Morriss Forman		12-02-2021 Morriss Forman
XXXX	10	40218	JEFFERSON	218	2021-12-05	1	Morriss Forman		12-05-2021 Morriss Forman
XXXX	10	40207	JEFFERSON	218	2021-12-04	1	Morriss Forman		12-04-2021 Morriss Forman
XXXX	10	40213	JEFFERSON	218	2021-12-01	1	Morriss Forman		12-01-2021 Morriss Forman
XXXX	10	40223	JEFFERSON	218	2021-12-06	1	Morriss Forman		12-06-2021 Morriss Forman
XXXX	10	40205	JEFFERSON	218	2021-12-05	1	Morriss Forman		12-05-2021 Morriss Forman
XXXX	10	40205	JEFFERSON	218	2021-12-05	1	Morriss Forman		12-05-2021 Morriss Forman
XXXX	10	40241	JEFFERSON	218	2021-12-04	1	Morriss Forman		12-04-2021 Morriss Forman
XXXX	10	40207	JEFFERSON	218	2021-12-05	1	Morriss Forman		12-05-2021 Morriss Forman
XXXX	10	40205	JEFFERSON	218	2021-12-06	1	Morriss Forman		12-06-2021 Morriss Forman
XXXX	10	40208	JEFFERSON	218	2021-12-04	1	Morriss Forman		12-04-2021 Morriss Forman
XXXX	10	40217	JEFFERSON	218	2021-12-05	1	Morriss Forman		12-05-2021 Morriss Forman
XXXX	10	40205	JEFFERSON	218	2021-12-05	1	Morriss Forman		12-05-2021 Morriss Forman
XXXX	10	40205	JEFFERSON	218	2021-12-04	1	Morriss Forman		12-04-2021 Morriss Forman
XXXX	10	40241	JEFFERSON	218	2021-12-05	1	Morriss Forman		12-05-2021 Morriss Forman
XXXX	10	40207	JEFFERSON	218	2021-12-05	1	Morriss Forman		12-05-2021 Morriss Forman
XXXX	10	40215	JEFFERSON	218	2021-12-07	1	Morriss Forman		12-07-2021 Morriss Forman
XXXX	10	40206	JEFFERSON	218	2021-12-04	1	Morriss Forman		12-04-2021 Morriss Forman
XXXX	10	40205	JEFFERSON	218	2021-12-02	1	Morriss Forman		12-02-2021 Morriss Forman
XXXX	10	40203	JEFFERSON	218	2021-12-04	1	Morriss Forman		12-04-2021 Morriss Forman
XXXX	10	40223	JEFFERSON	218	2021-12-07	1	Morriss Forman		12-07-2021 Morriss Forman
XXXX	10	40241	JEFFERSON	218	2021-12-06	1	Morriss Forman		12-06-2021 Morriss Forman
XXXX	10	40207	JEFFERSON	218	2021-12-05	1	Morriss Forman		12-05-2021 Morriss Forman
XXXX	10	40223	JEFFERSON	218	2021-12-07	1	Morriss Forman		12-07-2021 Morriss Forman
XXXX	10	40207	JEFFERSON	218	2021-12-05	1	Morriss Forman		12-05-2021 Morriss Forman
XXXX	10	40205	JEFFERSON	218	2021-12-04	1	Morriss Forman		12-04-2021 Morriss Forman
XXXX	10	40207	JEFFERSON	218	2021-12-04	1	Morriss Forman		12-04-2021 Morriss Forman
XXXX	10	40214	JEFFERSON	218	2021-12-02	1	Morriss Forman		12-02-2021 Morriss Forman
XXXX	10	40206	JEFFERSON	218	2021-12-04	1	Morriss Forman		12-04-2021 Morriss Forman
XXXX	10	40222	JEFFERSON	218	2021-12-06	1	Morriss Forman		12-06-2021 Morriss Forman
XXXX	10	40223	JEFFERSON	218	2021-12-03	1	Morriss Forman		12-03-2021 Morriss Forman
XXXX	10	40223	JEFFERSON	218	2021-12-05	1	Morriss Forman		12-05-2021 Morriss Forman
XXXX	10	40214	JEFFERSON	218	2021-12-05	1	Morriss Forman		12-05-2021 Morriss Forman
XXXX	10	40215	JEFFERSON	218	2021-12-07	1	Morriss Forman		12-07-2021 Morriss Forman
XXXX	10	40243	JEFFERSON	218	2021-12-05	1	Morriss Forman		12-05-2021 Morriss Forman
XXXX	10	40214	JEFFERSON	218	2021-12-04	1	Morriss Forman		12-04-2021 Morriss Forman
XXXX	10	40207	JEFFERSON	218	2021-12-07	1	Morriss Forman		12-07-2021 Morriss Forman
XXXX	10	40205	JEFFERSON	218	2021-12-06	1	Morriss Forman		12-06-2021 Morriss Forman
XXXX	10	40205	JEFFERSON	218	2021-12-03	1	Morriss Forman		12-03-2021 Morriss Forman
XXXX	10	40212	JEFFERSON	218	2021-12-07	1	Morriss Forman		12-07-2021 Morriss Forman
XXXX	10	40205	JEFFERSON	218	2021-12-06	1	Morriss Forman		12-06-2021 Morriss Forman
XXXX	10	40222	JEFFERSON	218	2021-12-04	1	Morriss Forman		12-04-2021 Morriss Forman
XXXX	10	40215	JEFFERSON	218	2021-12-05	1	Morriss Forman		12-05-2021 Morriss Forman
XXXX	10	40216	JEFFERSON	218	2021-12-04	1	Morriss Forman		12-04-2021 Morriss Forman
XXXX	10	40212	JEFFERSON	218	2021-12-04	1	Morriss Forman		12-04-2021 Morriss Forman
XXXX	11	40213	JEFFERSON	218	2021-12-04	1	Morriss Forman		12-04-2021 Morriss Forman
XXXX	10	40223	JEFFERSON	218	2021-12-03	1	Morriss Forman		12-03-2021 Morriss Forman
XXXX	10	40205	JEFFERSON	218	2021-12-01	1	Morriss Forman		12-01-2021 Morriss Forman
XXXX	10	40241	JEFFERSON	218	2021-12-03	1	Morriss Forman		12-03-2021 Morriss Forman
XXXX	10	40206	JEFFERSON	218	2021-12-04	1	Morriss Forman		12-04-2021 Morriss Forman
XXXX	10	40215	JEFFERSON	218	2021-12-01	1	Morriss Forman		12-01-2021 Morriss Forman
XXXX	10	40213	JEFFERSON	218	2021-12-07	1	Morriss Forman		12-07-2021 Morriss Forman
XXXX	10	40213	JEFFERSON	218	2021-12-02	1	Morriss Forman		12-02-2021 Morriss Forman
XXXX	10	40206	JEFFERSON	218	2021-12-04	1	Morriss Forman		12-04-2021 Morriss Forman
XXXX	10	40205	JEFFERSON	218	2021-12-03	1	Morriss Forman		12-03-2021 Morriss Forman
XXXX	10	40220	JEFFERSON	218	2021-12-01	1	Morriss Forman		12-01-2021 Morriss Forman
XXXX	10	40206	JEFFERSON	218	2021-12-07	1	Morriss Forman		12-07-2021 Morriss Forman
XXXX	10	40207	JEFFERSON	218	2021-12-04	1	Morriss Forman		12-04-2021 Morriss Forman
XXXX	10	40217	JEFFERSON	218	2021-12-05	1	Morriss Forman		12-05-2021 Morriss Forman
XXXX	10	40205	JEFFERSON	218	2021-12-04	1	Morriss Forman		12-04-2021 Morriss Forman
XXXX	10	40214	JEFFERSON	218	2021-12-03	1	Morriss Forman		12-03-2021 Morriss Forman
XXXX	10	40204	JEFFERSON	218	2021-12-05	1	Morriss Forman		12-05-2021 Morriss Forman
XXXX	10	40220	JEFFERSON	218	2021-12-05	1	Morriss Forman		12-05-2021 Morriss Forman
XXXX	10	40205	JEFFERSON	218	2021-12-04	1	Morriss Forman		12-04-2021 Morriss Forman
XXXX	11	40207	JEFFERSON	218	2021-12-01	1	Morriss Forman		12-01-2021 Morriss Forman
XXXX	10	40205	JEFFERSON	218	2021-12-05	1	Morriss Forman		12-05-2021 Morriss Forman
XXXX	10	40205	JEFFERSON	218	2021-12-05	1	Morriss Forman		12-05-2021 Morriss Forman
XXXX	10	40205	JEFFERSON	218	2021-12-02	1	Morriss Forman		12-02-2021 Morriss Forman
XXXX	10	40222	JEFFERSON	218	2021-12-04	1	Morriss Forman		12-04-2021 Morriss Forman
XXXX	10	40223	JEFFERSON	218	2021-12-03	1	Morriss Forman		12-03-2021 Morriss Forman
XXXX	10	40223	JEFFERSON	218	2021-12-04	1	Morriss Forman		12-04-2021 Morriss Forman
XXXX	10	40223	JEFFERSON	218	2021-12-02	1	Morriss Forman		12-02-2021 Morriss Forman
XXXX	10	40241	JEFFERSON	218	2021-12-07	1	Morriss Forman		12-07-2021 Morriss Forman
XXXX	10	40207	JEFFERSON	218	2021-12-04	1	Morriss Forman		12-04-2021 Morriss Forman
XXXX	10	40217	JEFFERSON	218	2021-12-07	1	Morriss Forman		12-07-2021 Morriss Forman
XXXX	10	40207	JEFFERSON	218	2021-12-01	1	Morriss Forman		12-01-2021 Morriss Forman
XXXX	10	40206	JEFFERSON	218	2021-12-02	1	Morriss Forman		12-02-2021 Morriss Forman
XXXX	10	40206	JEFFERSON	218	2021-12-02	1	Morriss Forman		12-02-2021 Morriss Forman
XXXX	10	40206	JEFFERSON	218	2021-12-05	1	Morriss Forman		12-05-2021 Morriss Forman
XXXX	10	40205	JEFFERSON	218	2021-12-01	1	Morriss Forman		12-01-2021 Morriss Forman
XXXX	10	40211	JEFFERSON	218	2021-12-04	1	Morriss Forman		12-04-2021 Morriss Forman
XXXX	10	40223	JEFFERSON	218	2021-12-03	1	Morriss Forman		12-03-2021 Morriss Forman
XXXX	10	40218	JEFFERSON	218	2021-12-04	1	Morriss Forman		12-04-2021 Morriss Forman
XXXX	10	40220	JEFFERSON	218	2021-12-03	1	Morriss Forman		12-03-2021 Morriss Forman
XXXX	10	40242	JEFFERSON	218	2021-12-05	1	Morriss Forman		12-05-2021 Morriss Forman
XXXX	10	40222	JEFFERSON	218	2021-12-05	1	Morriss Forman		12-05-2021 Morriss Forman
XXXX	10	40214	JEFFERSON	218	2021-12-05	1	Morriss Forman		12-05-2021 Morriss Forman
XXXX	11	40207	JEFFERSON	218	2021-12-07	1	Morriss Forman		12-07-2021 Morriss Forman
XXXX	11	40207	JEFFERSON	218	2021-12-04	1	Morriss Forman		12-04-2021 Morriss Forman
XXXX	11	40206	JEFFERSON	218	2021-12-04	1	Morriss Forman		12-04-2021 Morriss Forman
XXXX	11	40206	JEFFERSON	218	2021-12-04	1	Morriss Forman		12-04-2021 Morriss Forman
XXXX	11	40222	JEFFERSON	218	2021-12-06	1	Morriss Forman		12-06-2021 Morriss Forman
XXXX	11	40222	JEFFERSON	218	2021-12-01	1	Morriss Forman		12-01-2021 Morriss Forman
XXXX	11	40214	JEFFERSON	218	2021-12-04	1	Morriss Forman		12-04-2021 Morriss Forman
XXXX	11	40206	JEFFERSON	218	2021-12-01	1	Morriss Forman		12-01-2021 Morriss Forman
XXXX	11	40223	JEFFERSON	218	2021-12-04	1	Morriss Forman		12-04-2021 Morriss Forman
XXXX	11	40222	JEFFERSON	218	2021-12-04	1	Morriss Forman		12-04-2021 Morriss Forman
XXXX	11	40222	JEFFERSON	218	2021-12-04	1	Morriss Forman		12-04-2021 Morriss Forman
XXXX	11	40207	JEFFERSON	218	2021-12-02	1	Morriss Forman		12-02-2021 Morriss Forman
XXXX	11	40205	JEFFERSON	218	2021-12-07	1	Morriss Forman		12-07-2021 Morriss Forman
XXXX	11	40207	JEFFERSON	218	2021-12-03	1	Morriss Forman		12-03-2021 Morriss Forman
XXXX	11	40223	JEFFERSON	218	2021-12-04	1	Morriss Forman		12-04-2021 Morriss Forman
XXXX	11	40205	JEFFERSON	218	2021-12-02	1	Morriss Forman		12-02-2021 Morriss Forman
XXXX	11	40205	JEFFERSON	218	2021-12-02	1	Morriss Forman		12-02-2021 Morriss Forman
XXXX	11	40207	JEFFERSON	218	2021-12-03	1	Morriss Forman		12-03-2021 Morriss Forman
XXXX	11	40241	JEFFERSON	218	2021-12-03	1	Morriss Forman		12-03-2021 Morriss Forman
XXXX	11	40241	JEFFERSON	218	2021-12-03	1	Morriss Forman		12-03-2021 Morriss Forman
XXXX	11	40222	JEFFERSON	218	2021-12-02	1	Morriss Forman		12-02-2021 Morriss Forman
XXXX	11	40241	JEFFERSON	218	2021-12-07	1	Morriss Forman		12-07-2021 Morriss Forman
XXXX	11	40214	JEFFERSON	218	2021-12-04	1	Morriss Forman		12-04-2021 Morriss Forman
XXXX	11	40207	JEFFERSON	218	2021-12-01	1	Morriss Forman		12-01-2021 Morriss Forman
XXXX	11	40212	JEFFERSON	218	2021-12-07	1	Morriss Forman		12-07-2021 Morriss Forman
XXXX	11	40217	JEFFERSON	218	2021-12-04	1	Morriss Forman		12-04-2021 Morriss Forman
XXXX	9	40223	JEFFERSON	218	2021-12-03	1	Morriss Forman		12-03-2021 Morriss Forman
XXXX	9	40207	JEFFERSON	218	2021-12-05	1	Morriss Forman		12-05-2021 Morriss Forman
XXXX	9	40241	JEFFERSON	218	2021-12-02	1	Morriss Forman		12-02-2021 Morriss Forman
XXXX	9	40205	JEFFERSON	218	2021-12-01	1	Morriss Forman		12-01-2021 Morriss Forman
XXXX	9	40223	JEFFERSON	218	2021-12-01	1	Morriss Forman		12-01-2021 Morriss Forman
XXXX	9	40222	JEFFERSON	218	2021-12-05	1	Morriss Forman		12-05-2021 Morriss Forman
XXXX	9	40207	JEFFERSON	218	2021-12-03	1	Morriss Forman		12-03-2021 Morriss Forman
XXXX	9	40207	JEFFERSON	218	2021-12-04	1	Morriss Forman		12-04-2021 Morriss Forman
XXXX	9	40215	JEFFERSON	218	2021-12-05	1	Morriss Forman		12-05-2021 Morriss Forman
XXXX	9	40222	JEFFERSON	218	2021-12-04	1	Morriss Forman		12-04-2021 Morriss Forman
XXXX	9	40203	JEFFERSON	218	2021-12-05	1	Morriss Forman		12-05-2021 Morriss Forman
XXXX	9	40217	JEFFERSON	218	2021-12-03	1	Morriss Forman		12-03-2021 Morriss Forman
XXXX	9	40214	JEFFERSON	218	2021-12-05	1	Morriss Forman		12-05-2021 Morriss Forman
XXXX	9	40214	JEFFERSON	218	2021-12-04	1	Morriss Forman		12-04-2021 Morriss Forman
XXXX	9	40211	JEFFERSON	218	2021-12-07	1	Morriss Forman		12-07-2021 Morriss Forman
XXXX	9	40207	JEFFERSON	218	2021-12-02	1	Morriss Forman		12-02-2021 Morriss Forman
XXXX	9	40222	JEFFERSON	218	2021-12-04	1	Morriss Forman		12-04-2021 Morriss Forman
XXXX	9	40211	JEFFERSON	218	2021-12-04	1	Morriss Forman		12-04-2021 Morriss Forman
XXXX	9	40205	JEFFERSON	218	2021-12-04	1	Morriss Forman		12-04-2021 Morriss Forman
XXXX	9	40203	JEFFERSON	218	2021-12-01	1	Morriss Forman		12-01-2021 Morriss Forman
XXXX	9	40241	JEFFERSON	218	2021-12-05	1	Morriss Forman		12-05-2021 Morriss Forman
XXXX	9	40213	JEFFERSON	218	2021-12-07	1	Morriss Forman		12-07-2021 Morriss Forman
XXXX	9	40205	JEFFERSON	218	2021-12-05	1	Morriss Forman		12-05-2021 Morriss Forman
XXXX	9	40205	JEFFERSON	218	2021-12-07	1	Morriss Forman		12-07-2021 Morriss Forman
XXXX	9	40222	JEFFERSON	218	2021-12-06	1	Morriss Forman		12-06-2021 Morriss Forman
XXXX	9	40215	JEFFERSON	218	2021-12-04	1	Morriss Forman		12-04-2021 Morriss Forman
XXXX	9	40210	JEFFERSON	218	2021-12-07	1	Morriss Forman		12-07-2021 Morriss Forman
XXXX	9	40207	JEFFERSON	218	2021-12-07	1	Morriss Forman		12-07-2021 Morriss Forman
XXXX	9	40241	JEFFERSON	218	2021-12-05	1	Morriss Forman		12-05-2021 Morriss Forman
XXXX	9	40220	JEFFERSON	218	2021-12-02	1	Morriss Forman		12-02-2021 Morriss Forman
XXXX	9	40217	JEFFERSON	218	2021-12-03	1	Morriss Forman		12-03-2021 Morriss Forman
XXXX	9	40207	JEFFERSON	218	2021-12-05	1	Morriss Forman		12-05-2021 Morriss Forman
XXXX	9	40223	JEFFERSON	218	2021-12-02	1	Morriss Forman		12-02-2021 Morriss Forman
XXXX	9	40204	JEFFERSON	218	2021-12-04	1	Morriss Forman		12-04-2021 Morriss Forman
XXXX	9	40222	JEFFERSON	218	2021-12-01	1	Morriss Forman		12-01-2021 Morriss Forman
XXXX	9	40222	JEFFERSON	218	2021-12-04	1	Morriss Forman		12-04-2021 Morriss Forman
XXXX	9	40205	JEFFERSON	218	2021-12-04	1	Morriss Forman		12-04-2021 Morriss Forman
XXXX	9	40204	JEFFERSON	218	2021-12-01	1	Morriss Forman		12-01-2021 Morriss Forman
XXXX	9	40205	JEFFERSON	218	2021-12-02	1	Morriss Forman		12-02-2021 Morriss Forman
XXXX	9	40241	JEFFERSON	218	2021-12-04	1	Morriss Forman		12-04-2021 Morriss Forman
XXXX	9	40205	JEFFERSON	218	2021-12-02	1	Morriss Forman		12-02-2021 Morriss Forman
XXXX	9	40205	JEFFERSON	218	2021-12-07	1	Morriss Forman		12-07-2021 Morriss Forman
XXXX	9	40242	JEFFERSON	218	2021-12-05	1	Morriss Forman		12-05-2021 Morriss Forman
XXXX	9	40206	JEFFERSON	218	2021-12-02	1	Morriss Forman		12-02-2021 Morriss Forman
XXXX	9	40205	JEFFERSON	218	2021-12-03	1	Morriss Forman		12-03-2021 Morriss Forman
XXXX	9	40220	JEFFERSON	218	2021-12-03	1	Morriss Forman		12-03-2021 Morriss Forman
XXXX	9	40205	JEFFERSON	218	2021-12-02	1	Morriss Forman		12-02-2021 Morriss Forman
XXXX	9	40242	JEFFERSON	218	2021-12-03	1	Morriss Forman		12-03-2021 Morriss Forman
XXXX	9	40211	JEFFERSON	218	2021-12-07	1	Morriss Forman		12-07-2021 Morriss Forman
XXXX	9	40204	JEFFERSON	218	2021-12-05	1	Morriss Forman		12-05-2021 Morriss Forman
XXXX	9	40222	JEFFERSON	218	2021-12-04	1	Morriss Forman		12-04-2021 Morriss Forman
XXXX	9	40205	JEFFERSON	218	2021-12-04	1	Morriss Forman		12-04-2021 Morriss Forman
XXXX	9	40242	JEFFERSON	218	2021-12-05	1	Morriss Forman		12-05-2021 Morriss Forman
XXXX	9	40208	JEFFERSON	218	2021-12-04	1	Morriss Forman		12-04-2021 Morriss Forman
XXXX	9	40210	JEFFERSON	218	2021-12-04	1	Morriss Forman		12-04-2021 Morriss Forman
XXXX	9	40241	JEFFERSON	218	2021-12-01	1	Morriss Forman		12-01-2021 Morriss Forman
XXXX	9	40213	JEFFERSON	218	2021-12-05	1	Morriss Forman		12-05-2021 Morriss Forman
XXXX	9	40220	JEFFERSON	218	2021-12-05	1	Morriss Forman		12-05-2021 Morriss Forman
XXXX	9	40214	JEFFERSON	218	2021-12-02	1	Morriss Forman		12-02-2021 Morriss Forman
XXXX	9	40207	JEFFERSON	218	2021-12-04	1	Morriss Forman		12-04-2021 Morriss Forman
XXXX	9	40214	JEFFERSON	218	2021-12-01	1	Morriss Forman		12-01-2021 Morriss Forman
XXXX	9	40207	JEFFERSON	218	2021-12-07	1	Morriss Forman		12-07-2021 Morriss Forman
XXXX	9	40207	JEFFERSON	218	2021-12-07	1	Morriss Forman		12-07-2021 Morriss Forman
XXXX	9	40241	JEFFERSON	218	2021-12-04	1	Morriss Forman		12-04-2021 Morriss Forman
XXXX	9	40222	JEFFERSON	218	2021-12-05	1	Morriss Forman		12-05-2021 Morriss Forman
XXXX	9	40222	JEFFERSON	218	2021-12-04	1	Morriss Forman		12-04-2021 Morriss Forman
XXXX	9	40207	JEFFERSON	218	2021-12-01	1	Morriss Forman		12-01-2021 Morriss Forman
XXXX	9	40242	JEFFERSON	218	2021-12-04	1	Morriss Forman		12-04-2021 Morriss Forman
XXXX	9	40242	JEFFERSON	218	2021-12-04	1	Morriss Forman		12-04-2021 Morriss Forman
XXXX	9	40220	JEFFERSON	218	2021-12-03	1	Morriss Forman		12-03-2021 Morriss Forman
XXXX	9	40206	JEFFERSON	218	2021-12-04	1	Morriss Forman		12-04-2021 Morriss Forman
XXXX	9	40214	JEFFERSON	218	2021-12-05	1	Morriss Forman		12-05-2021 Morriss Forman
XXXX	9	40205	JEFFERSON	218	2021-12-04	1	Morriss Forman		12-04-2021 Morriss Forman
XXXX	9	40205	JEFFERSON	218	2021-12-01	1	Morriss Forman		12-01-2021 Morriss Forman
XXXX	9	40223	JEFFERSON	218	2021-12-03	1	Morriss Forman		12-03-2021 Morriss Forman
XXXX	9	40223	JEFFERSON	218	2021-12-04	1	Morriss Forman		12-04-2021 Morriss Forman
XXXX	9	40207	JEFFERSON	218	2021-12-02	1	Morriss Forman		12-02-2021 Morriss Forman
XXXX	9	40223	JEFFERSON	218	2021-12-05	1	Morriss Forman		12-05-2021 Morriss Forman
XXXX	9	40205	JEFFERSON	218	2021-12-05	1	Morriss Forman		12-05-2021 Morriss Forman
XXXX	9	40215	JEFFERSON	218	2021-12-03	1	Morriss Forman		12-03-2021 Morriss Forman
XXXX	9	40205	JEFFERSON	218	2021-12-02	1	Morriss Forman		12-02-2021 Morriss Forman
XXXX	9	40205	JEFFERSON	218	2021-12-02	1	Morriss Forman		12-02-2021 Morriss Forman
XXXX	9	40207	JEFFERSON	218	2021-12-04	1	Morriss Forman		12-04-2021 Morriss Forman
XXXX	9	40207	JEFFERSON	218	2021-12-02	1	Morriss Forman		12-02-2021 Morriss Forman
XXXX	9	40206	JEFFERSON	218	2021-12-03	1	Morriss Forman		12-03-2021 Morriss Forman
XXXX	9	40211	JEFFERSON	218	2021-12-05	1	Morriss Forman		12-05-2021 Morriss Forman
XXXX	9	40222	JEFFERSON	218	2021-12-07	1	Morriss Forman		12-07-2021 Morriss Forman
XXXX	9	40205	JEFFERSON	218	2021-12-07	1	Morriss Forman		12-07-2021 Morriss Forman
XXXX	9	40217	JEFFERSON	218	2021-12-02	1	Morriss Forman		12-02-2021 Morriss Forman
XXXX	9	40204	JEFFERSON	218	2021-12-07	1	Morriss Forman		12-07-2021 Morriss Forman
XXXX	9	40223	JEFFERSON	218	2021-12-05	1	Morriss Forman		12-05-2021 Morriss Forman
XXXX	9	40210	JEFFERSON	218	2021-12-05	1	Morriss Forman		12-05-2021 Morriss Forman
XXXX	9	40205	JEFFERSON	218	2021-12-04	1	Morriss Forman		12-04-2021 Morriss Forman
XXXX	9	40202	JEFFERSON	218	2021-12-02	1	Morriss Forman		12-02-2021 Morriss Forman
XXXX	9	40241	JEFFERSON	218	2021-12-04	1	Morriss Forman		12-04-2021 Morriss Forman
XXXX	9	40222	JEFFERSON	218	2021-12-01	1	Morriss Forman		12-01-2021 Morriss Forman
XXXX	9	40207	JEFFERSON	218	2021-12-01	1	Morriss Forman		12-01-2021 Morriss Forman
XXXX	9	40223	JEFFERSON	218	2021-12-06	1	Morriss Forman		12-06-2021 Morriss Forman
XXXX	9	40207	JEFFERSON	218	2021-12-04	1	Morriss Forman		12-04-2021 Morriss Forman
XXXX	9	40212	JEFFERSON	218	2021-12-04	1	Morriss Forman		12-04-2021 Morriss Forman
XXXX	9	40217	JEFFERSON	218	2021-12-05	1	Morriss Forman		12-05-2021 Morriss Forman
XXXX	9	40217	JEFFERSON	218	2021-12-01	1	Morriss Forman		12-01-2021 Morriss Forman
XXXX	9	40207	JEFFERSON	218	2021-12-01	1	Morriss Forman		12-01-2021 Morriss Forman
XXXX	9	40215	JEFFERSON	218	2021-12-05	1	Morriss Forman		12-05-2021 Morriss Forman
XXXX	9	40212	JEFFERSON	218	2021-12-01	1	Morriss Forman		12-01-2021 Morriss Forman
XXXX	9	40210	JEFFERSON	218	2021-12-03	1	Morriss Forman		12-03-2021 Morriss Forman
XXXX	9	40207	JEFFERSON	218	2021-12-04	1	Morriss Forman		12-04-2021 Morriss Forman
XXXX	9	40205	JEFFERSON	218	2021-12-04	1	Morriss Forman		12-04-2021 Morriss Forman
XXXX	9	40223	JEFFERSON	218	2021-12-05	1	Morriss Forman		12-05-2021 Morriss Forman
XXXX	9	40223	JEFFERSON	218	2021-12-03	1	Morriss Forman		12-03-2021 Morriss Forman
XXXX	9	40207	JEFFERSON	218	2021-12-04	1	Morriss Forman		12-04-2021 Morriss Forman
XXXX	9	40216	JEFFERSON	218	2021-12-05	1	Morriss Forman		12-05-2021 Morriss Forman
XXXX	9	40210	JEFFERSON	218	2021-12-02	1	Morriss Forman		12-02-2021 Morriss Forman
XXXX	9	40216	JEFFERSON	218	2021-12-03	1	Morriss Forman		12-03-2021 Morriss Forman
XXXX	9	40207	JEFFERSON	218	2021-12-05	1	Morriss Forman		12-05-2021 Morriss Forman
XXXX	9	40207	JEFFERSON	218	2021-12-05	1	Morriss Forman		12-05-2021 Morriss Forman
XXXX	9	40215	JEFFERSON	218	2021-12-05	1	Morriss Forman		12-05-2021 Morriss Forman
XXXX	9	40207	JEFFERSON	218	2021-12-02	1	Morriss Forman		12-02-2021 Morriss Forman
XXXX	9	40206	JEFFERSON	218	2021-12-04	1	Morriss Forman		12-04-2021 Morriss Forman
XXXX	9	40243	JEFFERSON	218	2021-12-04	1	Morriss Forman		12-04-2021 Morriss Forman
XXXX	9	40210	JEFFERSON	218	2021-12-04	1	Morriss Forman		12-04-2021 Morriss Forman
XXXX	9	40241	JEFFERSON	218	2021-12-01	1	Morriss Forman		12-01-2021 Morriss Forman
XXXX	9	40220	JEFFERSON	218	2021-12-01	1	Morriss Forman		12-01-2021 Morriss Forman
XXXX	9	40206	JEFFERSON	218	2021-12-04	1	Morriss Forman		12-04-2021 Morriss Forman
XXXX	9	40210	JEFFERSON	218	2021-12-07	1	Morriss Forman		12-07-2021 Morriss Forman
XXXX	9	40222	JEFFERSON	218	2021-12-03	1	Morriss Forman		12-03-2021 Morriss Forman
XXXX	9	40205	JEFFERSON	218	2021-12-02	1	Morriss Forman		12-02-2021 Morriss Forman
XXXX	9	40243	JEFFERSON	218	2021-12-03	1	Morriss Forman		12-03-2021 Morriss Forman
XXXX	9	40205	JEFFERSON	218	2021-12-05	1	Morriss Forman		12-05-2021 Morriss Forman
XXXX	9	40208	JEFFERSON	218	2021-12-04	1	Morriss Forman		12-04-2021 Morriss Forman
XXXX	9	40222	JEFFERSON	218	2021-12-04	1	Morriss Forman		12-04-2021 Morriss Forman
XXXX	9	40222	JEFFERSON	218	2021-12-05	1	Morriss Forman		12-05-2021 Morriss Forman
XXXX	9	40207	JEFFERSON	218	2021-12-01	1	Morriss Forman		12-01-2021 Morriss Forman
XXXX	9	40242	JEFFERSON	218	2021-12-05	1	Morriss Forman		12-05-2021 Morriss Forman
XXXX	9	40206	JEFFERSON	218	2021-12-03	1	Morriss Forman		12-03-2021 Morriss Forman
XXXX	9	40215	JEFFERSON	218	2021-12-05	1	Morriss Forman		12-05-2021 Morriss Forman
XXXX	9	40206	JEFFERSON	218	2021-12-04	1	Morriss Forman		12-04-2021 Morriss Forman
XXXX	9	40216	JEFFERSON	218	2021-12-04	1	Morriss Forman		12-04-2021 Morriss Forman
XXXX	9	40206	JEFFERSON	218	2021-12-03	1	Morriss Forman		12-03-2021 Morriss Forman
XXXX	9	40204	JEFFERSON	218	2021-12-04	1	Morriss Forman		12-04-2021 Morriss Forman
XXXX	9	40206	JEFFERSON	218	2021-12-05	1	Morriss Forman		12-05-2021 Morriss Forman
XXXX	9	40207	JEFFERSON	218	2021-12-02	1	Morriss Forman		12-02-2021 Morriss Forman
XXXX	9	40206	JEFFERSON	218	2021-12-05	1	Morriss Forman		12-05-2021 Morriss Forman
XXXX	9	40222	JEFFERSON	218	2021-12-05	1	Morriss Forman		12-05-2021 Morriss Forman
XXXX	9	40207	JEFFERSON	218	2021-12-05	1	Morriss Forman		12-05-2021 Morriss Forman
XXXX	9	40205	JEFFERSON	218	2021-12-04	1	Morriss Forman		12-04-2021 Morriss Forman
XXXX	9	40217	JEFFERSON	218	2021-12-01	1	Morriss Forman		12-01-2021 Morriss Forman
XXXX	9	40205	JEFFERSON	218	2021-12-05	1	Morriss Forman		12-05-2021 Morriss Forman
XXXX	9	40203	JEFFERSON	218	2021-12-03	1	Morriss Forman		12-03-2021 Morriss Forman
XXXX	9	40222	JEFFERSON	218	2021-12-04	1	Morriss Forman		12-04-2021 Morriss Forman
XXXX	9	40204	JEFFERSON	218	2021-12-01	1	Morriss Forman		12-01-2021 Morriss Forman
XXXX	9	40207	JEFFERSON	218	2021-12-05	1	Morriss Forman		12-05-2021 Morriss Forman
XXXX	9	40214	JEFFERSON	218	2021-12-04	1	Morriss Forman		12-04-2021 Morriss Forman
XXXX	9	40207	JEFFERSON	218	2021-12-03	1	Morriss Forman		12-03-2021 Morriss Forman
XXXX	9	40223	JEFFERSON	218	2021-12-04	1	Morriss Forman		12-04-2021 Morriss Forman
XXXX	9	40242	JEFFERSON	218	2021-12-01	1	Morriss Forman		12-01-2021 Morriss Forman
XXXX	9	40241	JEFFERSON	218	2021-12-07	1	Morriss Forman		12-07-2021 Morriss Forman
XXXX	9	40207	JEFFERSON	218	2021-12-02	1	Morriss Forman		12-02-2021 Morriss Forman
XXXX	9	40207	JEFFERSON	218	2021-12-07	1	Morriss Forman		12-07-2021 Morriss Forman
XXXX	9	40206	JEFFERSON	218	2021-12-05	1	Morriss Forman		12-05-2021 Morriss Forman
XXXX	9	40206	JEFFERSON	218	2021-12-05	1	Morriss Forman		12-05-2021 Morriss Forman
XXXX	9	40241	JEFFERSON	218	2021-12-07	1	Morriss Forman		12-07-2021 Morriss Forman
XXXX	9	40214	JEFFERSON	218	2021-12-03	1	Morriss Forman		12-03-2021 Morriss Forman
XXXX	9	40213	JEFFERSON	218	2021-12-04	1	Morriss Forman		12-04-2021 Morriss Forman
XXXX	9	40223	JEFFERSON	218	2021-12-02	1	Morriss Forman		12-02-2021 Morriss Forman
XXXX	9	40205	JEFFERSON	218	2021-12-07	1	Morriss Forman		12-07-2021 Morriss Forman
XXXX	9	40217	JEFFERSON	218	2021-12-06	1	Morriss Forman		12-06-2021 Morriss Forman
XXXX	9	40204	JEFFERSON	218	2021-12-06	1	Morriss Forman		12-06-2021 Morriss Forman
XXXX	9	40207	JEFFERSON	218	2021-12-02	1	Morriss Forman		12-02-2021 Morriss Forman
XXXX	9	40207	JEFFERSON	218	2021-12-02	1	Morriss Forman		12-02-2021 Morriss Forman
XXXX	9	40207	JEFFERSON	218	2021-12-05	1	Morriss Forman		12-05-2021 Morriss Forman
XXXX	9	40242	JEFFERSON	218	2021-12-01	1	Morriss Forman		12-01-2021 Morriss Forman
XXXX	9	40241	JEFFERSON	218	2021-12-05	1	Morriss Forman		12-05-2021 Morriss Forman
XXXX	9	40207	JEFFERSON	218	2021-12-05	1	Morriss Forman		12-05-2021 Morriss Forman
XXXX	9	40242	JEFFERSON	218	2021-12-05	1	Morriss Forman		12-05-2021 Morriss Forman
XXXX	9	40220	JEFFERSON	218	2021-12-03	1	Morriss Forman		12-03-2021 Morriss Forman
XXXX	9	40220	JEFFERSON	218	2021-12-05	1	Morriss Forman		12-05-2021 Morriss Forman
XXXX	9	40212	JEFFERSON	218	2021-12-03	1	Morriss Forman		12-03-2021 Morriss Forman
XXXX	9	40241	JEFFERSON	218	2021-12-04	1	Morriss Forman		12-04-2021 Morriss Forman
XXXX	9	40220	JEFFERSON	218	2021-12-01	1	Morriss Forman		12-01-2021 Morriss Forman
XXXX	9	40217	JEFFERSON	218	2021-12-07	1	Morriss Forman		12-07-2021 Morriss Forman
XXXX	9	40204	JEFFERSON	218	2021-12-04	1	Morriss Forman		12-04-2021 Morriss Forman
XXXX	9	40222	JEFFERSON	218	2021-12-03	1	Morriss Forman		12-03-2021 Morriss Forman
XXXX	9	40222	JEFFERSON	218	2021-12-01	1	Morriss Forman		12-01-2021 Morriss Forman
XXXX	9	40220	JEFFERSON	218	2021-12-05	1	Morriss Forman		12-05-2021 Morriss Forman
XXXX	9	40205	JEFFERSON	218	2021-12-04	1	Morriss Forman		12-04-2021 Morriss Forman
XXXX	10	40214	JEFFERSON	218	2021-12-02	1	Morriss Forman		12-02-2021 Morriss Forman
XXXX	10	40204	JEFFERSON	218	2021-12-04	1	Morriss Forman		12-04-2021 Morriss Forman
XXXX	10	40217	JEFFERSON	218	2021-12-06	1	Morriss Forman		12-06-2021 Morriss Forman
XXXX	9	40205	JEFFERSON	218	2021-12-02	1	Morriss Forman		12-02-2021 Morriss Forman
XXXX	9	40206	JEFFERSON	218	2021-12-04	1	Morriss Forman		12-04-2021 Morriss Forman
XXXX	9	40217	JEFFERSON	218	2021-12-05	1	Morriss Forman		12-05-2021 Morriss Forman
XXXX	9	40205	JEFFERSON	218	2021-12-03	1	Morriss Forman		12-03-2021 Morriss Forman
XXXX	9	40242	JEFFERSON	218	2021-12-05	1	Morriss Forman		12-05-2021 Morriss Forman
XXXX	9	40205	JEFFERSON	218	2021-12-05	1	Morriss Forman		12-05-2021 Morriss Forman
XXXX	9	40223	JEFFERSON	218	2021-12-02	1	Morriss Forman		12-02-2021 Morriss Forman
XXXX	9	40206	JEFFERSON	218	2021-12-01	1	Morriss Forman		12-01-2021 Morriss Forman
XXXX	9	40206	JEFFERSON	218	2021-12-02	1	Morriss Forman		12-02-2021 Morriss Forman
XXXX	9	40220	JEFFERSON	218	2021-12-02	1	Morriss Forman		12-02-2021 Morriss Forman
XXXX	9	40205	JEFFERSON	218	2021-12-01	1	Morriss Forman		12-01-2021 Morriss Forman
XXXX	9	40204	JEFFERSON	218	2021-12-04	1	Morriss Forman		12-04-2021 Morriss Forman
XXXX	9	40205	JEFFERSON	218	2021-12-01	1	Morriss Forman		12-01-2021 Morriss Forman
XXXX	9	40222	JEFFERSON	218	2021-12-07	1	Morriss Forman		12-07-2021 Morriss Forman
XXXX	9	40204	JEFFERSON	218	2021-12-04	1	Morriss Forman		12-04-2021 Morriss Forman
XXXX	9	40204	JEFFERSON	218	2021-12-03	1	Morriss Forman		12-03-2021 Morriss Forman
XXXX	9	40222	JEFFERSON	218	2021-12-05	1	Morriss Forman		12-05-2021 Morriss Forman
XXXX	9	40220	JEFFERSON	218	2021-12-04	1	Morriss Forman		12-04-2021 Morriss Forman
XXXX	9	40212	JEFFERSON	218	2021-12-04	1	Morriss Forman		12-04-2021 Morriss Forman
XXXX	9	40205	JEFFERSON	218	2021-12-03	1	Morriss Forman		12-03-2021 Morriss Forman
XXXX	9	40205	JEFFERSON	218	2021-12-01	1	Morriss Forman		12-01-2021 Morriss Forman
XXXX	9	40207	JEFFERSON	218	2021-12-02	1	Morriss Forman		12-02-2021 Morriss Forman
XXXX	9	40222	JEFFERSON	218	2021-12-07	1	Morriss Forman		12-07-2021 Morriss Forman
XXXX	9	40205	JEFFERSON	218	2021-12-05	1	Morriss Forman		12-05-2021 Morriss Forman
XXXX	9	40213	JEFFERSON	218	2021-12-06	1	Morriss Forman		12-06-2021 Morriss Forman
XXXX	9	40205	JEFFERSON	218	2021-12-05	1	Morriss Forman		12-05-2021 Morriss Forman
XXXX	9	40205	JEFFERSON	218	2021-12-04	1	Morriss Forman		12-04-2021 Morriss Forman
XXXX	9	40241	JEFFERSON	218	2021-12-07	1	Morriss Forman		12-07-2021 Morriss Forman
XXXX	9	40223	JEFFERSON	218	2021-12-03	1	Morriss Forman		12-03-2021 Morriss Forman
XXXX	9	40212	JEFFERSON	218	2021-12-04	1	Morriss Forman		12-04-2021 Morriss Forman
XXXX	9	40223	JEFFERSON	218	2021-12-02	1	Morriss Forman		12-02-2021 Morriss Forman
XXXX	9	40213	JEFFERSON	218	2021-12-06	1	Morriss Forman		12-06-2021 Morriss Forman
XXXX	9	40211	JEFFERSON	218	2021-12-06	1	Morriss Forman		12-06-2021 Morriss Forman
XXXX	9	40207	JEFFERSON	218	2021-12-05	1	Morriss Forman		12-05-2021 Morriss Forman
XXXX	9	40204	JEFFERSON	218	2021-12-01	1	Morriss Forman		12-01-2021 Morriss Forman
XXXX	9	40222	JEFFERSON	218	2021-12-01	1	Morriss Forman		12-01-2021 Morriss Forman
XXXX	9	40203	JEFFERSON	218	2021-12-06	1	Morriss Forman		12-06-2021 Morriss Forman
XXXX	9	40215	JEFFERSON	218	2021-12-04	1	Morriss Forman		12-04-2021 Morriss Forman
XXXX	9	40210	JEFFERSON	218	2021-12-06	1	Morriss Forman		12-06-2021 Morriss Forman
XXXX	9	40222	JEFFERSON	218	2021-12-04	1	Morriss Forman		12-04-2021 Morriss Forman
XXXX	9	40213	JEFFERSON	218	2021-12-04	1	Morriss Forman		12-04-2021 Morriss Forman
XXXX	9	40210	JEFFERSON	218	2021-12-02	1	Morriss Forman		12-02-2021 Morriss Forman
XXXX	9	40215	JEFFERSON	218	2021-12-04	1	Morriss Forman		12-04-2021 Morriss Forman
XXXX	9	40207	JEFFERSON	218	2021-12-06	1	Morriss Forman		12-06-2021 Morriss Forman
XXXX	9	40213	JEFFERSON	218	2021-12-05	1	Morriss Forman		12-05-2021 Morriss Forman
XXXX	9	40205	JEFFERSON	218	2021-12-04	1	Morriss Forman		12-04-2021 Morriss Forman
XXXX	9	40241	JEFFERSON	218	2021-12-04	1	Morriss Forman		12-04-2021 Morriss Forman
XXXX	9	40207	JEFFERSON	218	2021-12-04	1	Morriss Forman		12-04-2021 Morriss Forman
XXXX	9	40243	JEFFERSON	218	2021-12-04	1	Morriss Forman		12-04-2021 Morriss Forman
XXXX	9	40223	JEFFERSON	218	2021-12-05	1	Morriss Forman		12-05-2021 Morriss Forman
XXXX	9	40242	JEFFERSON	218	2021-12-04	1	Morriss Forman		12-04-2021 Morriss Forman
XXXX	9	40205	JEFFERSON	218	2021-12-05	1	Morriss Forman		12-05-2021 Morriss Forman
XXXX	9	40241	JEFFERSON	218	2021-12-02	1	Morriss Forman		12-02-2021 Morriss Forman
XXXX	9	40204	JEFFERSON	218	2021-12-03	1	Morriss Forman		12-03-2021 Morriss Forman
XXXX	9	40241	JEFFERSON	218	2021-12-06	1	Morriss Forman		12-06-2021 Morriss Forman
XXXX	9	40222	JEFFERSON	218	2021-12-02	1	Morriss Forman		12-02-2021 Morriss Forman
XXXX	9	40205	JEFFERSON	218	2021-12-05	1	Morriss Forman		12-05-2021 Morriss Forman
XXXX	9	40223	JEFFERSON	218	2021-12-03	1	Morriss Forman		12-03-2021 Morriss Forman
XXXX	9	40206	JEFFERSON	218	2021-12-04	1	Morriss Forman		12-04-2021 Morriss Forman
XXXX	9	40205	JEFFERSON	218	2021-12-02	1	Morriss Forman		12-02-2021 Morriss Forman
XXXX	9	40202	JEFFERSON	218	2021-12-07	1	Morriss Forman		12-07-2021 Morriss Forman
XXXX	9	40242	JEFFERSON	218	2021-12-04	1	Morriss Forman		12-04-2021 Morriss Forman
XXXX	10	40207	JEFFERSON	218	2021-12-06	1	Morriss Forman		12-06-2021 Morriss Forman
XXXX	10	40222	JEFFERSON	218	2021-12-05	1	Morriss Forman		12-05-2021 Morriss Forman
XXXX	10	40207	JEFFERSON	218	2021-12-02	1	Morriss Forman		12-02-2021 Morriss Forman
XXXX	10	40207	JEFFERSON	218	2021-12-05	1	Morriss Forman		12-05-2021 Morriss Forman
XXXX	10	40241	JEFFERSON	218	2021-12-02	1	Morriss Forman		12-02-2021 Morriss Forman
XXXX	10	40207	JEFFERSON	218	2021-12-07	1	Morriss Forman		12-07-2021 Morriss Forman
XXXX	10	40204	JEFFERSON	218	2021-12-04	1	Morriss Forman		12-04-2021 Morriss Forman
XXXX	10	40241	JEFFERSON	218	2021-12-07	1	Morriss Forman		12-07-2021 Morriss Forman
XXXX	10	40209	JEFFERSON	218	2021-12-02	1	Morriss Forman		12-02-2021 Morriss Forman
XXXX	10	40207	JEFFERSON	218	2021-12-01	1	Morriss Forman		12-01-2021 Morriss Forman
XXXX	10	40215	JEFFERSON	218	2021-12-07	1	Morriss Forman		12-07-2021 Morriss Forman
XXXX	10	40205	JEFFERSON	218	2021-12-04	1	Morriss Forman		12-04-2021 Morriss Forman
XXXX	10	40205	JEFFERSON	218	2021-12-04	1	Morriss Forman		12-04-2021 Morriss Forman
XXXX	10	40214	JEFFERSON	218	2021-12-05	1	Morriss Forman		12-05-2021 Morriss Forman
XXXX	10	40203	JEFFERSON	218	2021-12-04	1	Morriss Forman		12-04-2021 Morriss Forman
XXXX	10	40206	JEFFERSON	218	2021-12-03	1	Morriss Forman		12-03-2021 Morriss Forman
XXXX	10	40214	JEFFERSON	218	2021-12-05	1	Morriss Forman		12-05-2021 Morriss Forman
XXXX	10	40223	JEFFERSON	218	2021-12-02	1	Morriss Forman		12-02-2021 Morriss Forman
XXXX	10	40220	JEFFERSON	218	2021-12-03	1	Morriss Forman		12-03-2021 Morriss Forman
XXXX	10	40204	JEFFERSON	218	2021-12-01	1	Morriss Forman		12-01-2021 Morriss Forman
XXXX	10	40242	JEFFERSON	218	2021-12-01	1	Morriss Forman		12-01-2021 Morriss Forman
XXXX	10	40241	JEFFERSON	218	2021-12-01	1	Morriss Forman		12-01-2021 Morriss Forman
XXXX	10	40205	JEFFERSON	218	2021-12-06	1	Morriss Forman		12-06-2021 Morriss Forman
XXXX	10	40206	JEFFERSON	218	2021-12-05	1	Morriss Forman		12-05-2021 Morriss Forman
XXXX	10	40243	JEFFERSON	218	2021-12-05	1	Morriss Forman		12-05-2021 Morriss Forman
XXXX	10	40216	JEFFERSON	218	2021-12-04	1	Morriss Forman		12-04-2021 Morriss Forman
XXXX	10	40208	JEFFERSON	218	2021-12-04	1	Morriss Forman		12-04-2021 Morriss Forman
XXXX	10	40241	JEFFERSON	218	2021-12-01	1	Morriss Forman		12-01-2021 Morriss Forman
XXXX	10	40214	JEFFERSON	218	2021-12-04	1	Morriss Forman		12-04-2021 Morriss Forman
XXXX	10	40203	JEFFERSON	218	2021-12-06	1	Morriss Forman		12-06-2021 Morriss Forman
XXXX	10	40204	JEFFERSON	218	2021-12-07	1	Morriss Forman		12-07-2021 Morriss Forman
XXXX	10	40241	JEFFERSON	218	2021-12-06	1	Morriss Forman		12-06-2021 Morriss Forman
XXXX	10	40222	JEFFERSON	218	2021-12-05	1	Morriss Forman		12-05-2021 Morriss Forman
XXXX	9	40241	JEFFERSON	218	2021-12-02	1	Morriss Forman		12-02-2021 Morriss Forman
XXXX	9	40207	JEFFERSON	218	2021-12-05	1	Morriss Forman		12-05-2021 Morriss Forman
XXXX	9	40215	JEFFERSON	218	2021-12-04	1	Morriss Forman		12-04-2021 Morriss Forman
XXXX	10	40242	JEFFERSON	218	2021-12-04	1	Morriss Forman		12-04-2021 Morriss Forman
XXXX	10	40207	JEFFERSON	218	2021-12-05	1	Morriss Forman		12-05-2021 Morriss Forman
XXXX	10	40242	JEFFERSON	218	2021-12-04	1	Morriss Forman		12-04-2021 Morriss Forman
XXXX	9	40223	JEFFERSON	218	2021-12-03	1	Morriss Forman		12-03-2021 Morriss Forman
XXXX	10	40222	JEFFERSON	218	2021-12-06	1	Morriss Forman		12-06-2021 Morriss Forman
XXXX	9	40243	JEFFERSON	218	2021-12-04	1	Morriss Forman		12-04-2021 Morriss Forman
XXXX	9	40206	JEFFERSON	218	2021-12-07	1	Morriss Forman		12-07-2021 Morriss Forman
XXXX	9	40241	JEFFERSON	218	2021-12-03	1	Morriss Forman		12-03-2021 Morriss Forman
XXXX	9	40211	JEFFERSON	218	2021-12-04	1	Morriss Forman		12-04-2021 Morriss Forman
XXXX	9	40204	JEFFERSON	218	2021-12-01	1	Morriss Forman		12-01-2021 Morriss Forman
XXXX	9	40223	JEFFERSON	218	2021-12-01	1	Morriss Forman		12-01-2021 Morriss Forman
XXXX	9	40205	JEFFERSON	218	2021-12-04	1	Morriss Forman		12-04-2021 Morriss Forman
XXXX	9	40214	JEFFERSON	218	2021-12-04	1	Morriss Forman		12-04-2021 Morriss Forman
XXXX	9	40218	JEFFERSON	218	2021-12-02	1	Morriss Forman		12-02-2021 Morriss Forman
XXXX	9	40222	JEFFERSON	218	2021-12-04	1	Morriss Forman		12-04-2021 Morriss Forman
XXXX	9	40205	JEFFERSON	218	2021-12-04	1	Morriss Forman		12-04-2021 Morriss Forman
XXXX	9	40203	JEFFERSON	218	2021-12-06	1	Morriss Forman		12-06-2021 Morriss Forman
XXXX	9	40241	JEFFERSON	218	2021-12-01	1	Morriss Forman		12-01-2021 Morriss Forman
XXXX	9	40210	JEFFERSON	218	2021-12-07	1	Morriss Forman		12-07-2021 Morriss Forman
XXXX	9	40205	JEFFERSON	218	2021-12-04	1	Morriss Forman		12-04-2021 Morriss Forman
XXXX	9	40205	JEFFERSON	218	2021-12-04	1	Morriss Forman		12-04-2021 Morriss Forman
XXXX	9	40217	JEFFERSON	218	2021-12-07	1	Morriss Forman		12-07-2021 Morriss Forman
XXXX	9	40216	JEFFERSON	218	2021-12-07	1	Morriss Forman		12-07-2021 Morriss Forman
XXXX	9	40203	JEFFERSON	218	2021-12-02	1	Morriss Forman		12-02-2021 Morriss Forman
XXXX	9	40214	JEFFERSON	218	2021-12-05	1	Morriss Forman		12-05-2021 Morriss Forman
XXXX	9	40242	JEFFERSON	218	2021-12-04	1	Morriss Forman		12-04-2021 Morriss Forman
XXXX	9	40223	JEFFERSON	218	2021-12-03	1	Morriss Forman		12-03-2021 Morriss Forman
XXXX	9	40241	JEFFERSON	218	2021-12-02	1	Morriss Forman		12-02-2021 Morriss Forman
XXXX	9	40214	JEFFERSON	218	2021-12-04	1	Morriss Forman		12-04-2021 Morriss Forman
XXXX	9	40220	JEFFERSON	218	2021-12-01	1	Morriss Forman		12-01-2021 Morriss Forman
XXXX	9	40222	JEFFERSON	218	2021-12-03	1	Morriss Forman		12-03-2021 Morriss Forman
XXXX	9	40207	JEFFERSON	218	2021-12-04	1	Morriss Forman		12-04-2021 Morriss Forman
XXXX	9	40205	JEFFERSON	218	2021-12-04	1	Morriss Forman		12-04-2021 Morriss Forman
XXXX	9	40241	JEFFERSON	218	2021-12-02	1	Morriss Forman		12-02-2021 Morriss Forman
XXXX	9	40220	JEFFERSON	218	2021-12-01	1	Morriss Forman		12-01-2021 Morriss Forman
XXXX	9	40217	JEFFERSON	218	2021-12-04	1	Morriss Forman		12-04-2021 Morriss Forman
XXXX	9	40211	JEFFERSON	218	2021-12-04	1	Morriss Forman		12-04-2021 Morriss Forman
XXXX	9	40205	JEFFERSON	218	2021-12-06	1	Morriss Forman		12-06-2021 Morriss Forman
XXXX	9	40207	JEFFERSON	218	2021-12-04	1	Morriss Forman		12-04-2021 Morriss Forman
XXXX	9	40222	JEFFERSON	218	2021-12-02	1	Morriss Forman		12-02-2021 Morriss Forman
XXXX	9	40217	JEFFERSON	218	2021-12-03	1	Morriss Forman		12-03-2021 Morriss Forman
XXXX	9	40241	JEFFERSON	218	2021-12-06	1	Morriss Forman		12-06-2021 Morriss Forman
XXXX	9	40215	JEFFERSON	218	2021-12-04	1	Morriss Forman		12-04-2021 Morriss Forman
XXXX	9	40203	JEFFERSON	218	2021-12-04	1	Morriss Forman		12-04-2021 Morriss Forman
XXXX	9	40207	JEFFERSON	218	2021-12-02	1	Morriss Forman		12-02-2021 Morriss Forman
XXXX	9	40241	JEFFERSON	218	2021-12-04	1	Morriss Forman		12-04-2021 Morriss Forman
XXXX	9	40220	JEFFERSON	218	2021-12-07	1	Morriss Forman		12-07-2021 Morriss Forman
XXXX	9	40211	JEFFERSON	218	2021-12-03	1	Morriss Forman		12-03-2021 Morriss Forman
XXXX	9	40223	JEFFERSON	218	2021-12-05	1	Morriss Forman		12-05-2021 Morriss Forman
XXXX	9	40223	JEFFERSON	218	2021-12-05	1	Morriss Forman		12-05-2021 Morriss Forman
XXXX	9	40213	JEFFERSON	218	2021-12-01	1	Morriss Forman		12-01-2021 Morriss Forman
XXXX	9	40207	JEFFERSON	218	2021-12-05	1	Morriss Forman		12-05-2021 Morriss Forman
XXXX	9	40204	JEFFERSON	218	2021-12-03	1	Morriss Forman		12-03-2021 Morriss Forman
XXXX	9	40207	JEFFERSON	218	2021-12-02	1	Morriss Forman		12-02-2021 Morriss Forman
XXXX	9	40207	JEFFERSON	218	2021-12-06	1	Morriss Forman		12-06-2021 Morriss Forman
XXXX	9	40241	JEFFERSON	218	2021-12-03	1	Morriss Forman		12-03-2021 Morriss Forman
XXXX	9	40214	JEFFERSON	218	2021-12-04	1	Morriss Forman		12-04-2021 Morriss Forman
XXXX	9	40207	JEFFERSON	218	2021-12-02	1	Morriss Forman		12-02-2021 Morriss Forman
XXXX	9	40203	JEFFERSON	218	2021-12-04	1	Morriss Forman		12-04-2021 Morriss Forman
XXXX	9	40208	JEFFERSON	218	2021-12-03	1	Morriss Forman		12-03-2021 Morriss Forman
XXXX	9	40215	JEFFERSON	218	2021-12-04	1	Morriss Forman		12-04-2021 Morriss Forman
XXXX	9	40222	JEFFERSON	218	2021-12-02	1	Morriss Forman		12-02-2021 Morriss Forman
XXXX	9	40223	JEFFERSON	218	2021-12-03	1	Morriss Forman		12-03-2021 Morriss Forman
XXXX	9	40222	JEFFERSON	218	2021-12-06	1	Morriss Forman		12-06-2021 Morriss Forman
XXXX	9	40059	JEFFERSON	218	2021-12-04	1	Morriss Forman		12-04-2021 Morriss Forman
XXXX	9	40207	JEFFERSON	218	2021-12-05	1	Morriss Forman		12-05-2021 Morriss Forman
XXXX	9	40207	JEFFERSON	218	2021-12-03	1	Morriss Forman		12-03-2021 Morriss Forman
XXXX	9	40207	JEFFERSON	218	2021-12-04	1	Morriss Forman		12-04-2021 Morriss Forman
XXXX	9	40223	JEFFERSON	218	2021-12-05	1	Morriss Forman		12-05-2021 Morriss Forman
XXXX	9	40241	JEFFERSON	218	2021-12-04	1	Morriss Forman		12-04-2021 Morriss Forman
XXXX	9	40241	JEFFERSON	218	2021-12-03	1	Morriss Forman		12-03-2021 Morriss Forman
XXXX	9	40207	JEFFERSON	218	2021-12-04	1	Morriss Forman		12-04-2021 Morriss Forman
XXXX	9	40205	JEFFERSON	218	2021-12-04	1	Morriss Forman		12-04-2021 Morriss Forman
XXXX	9	40205	JEFFERSON	218	2021-12-05	1	Morriss Forman		12-05-2021 Morriss Forman
XXXX	9	40205	JEFFERSON	218	2021-12-07	1	Morriss Forman		12-07-2021 Morriss Forman
XXXX	9	40207	JEFFERSON	218	2021-12-05	1	Morriss Forman		12-05-2021 Morriss Forman
XXXX	9	40207	JEFFERSON	218	2021-12-04	1	Morriss Forman		12-04-2021 Morriss Forman
XXXX	9	40223	JEFFERSON	208	2021-12-06	1	Morriss Forman		12-06-2021 Morriss Forman
XXXX	9	40223	JEFFERSON	218	2021-12-01	1	Morriss Forman		12-01-2021 Morriss Forman
XXXX	9	40241	JEFFERSON	218	2021-12-05	1	Morriss Forman		12-05-2021 Morriss Forman
XXXX	9	40214	JEFFERSON	218	2021-12-04	1	Morriss Forman		12-04-2021 Morriss Forman
XXXX	9	40206	JEFFERSON	218	2021-12-01	1	Morriss Forman		12-01-2021 Morriss Forman
XXXX	9	40205	JEFFERSON	218	2021-12-01	1	Morriss Forman		12-01-2021 Morriss Forman
XXXX	9	40222	JEFFERSON	218	2021-12-04	1	Morriss Forman		12-04-2021 Morriss Forman
XXXX	9	40242	JEFFERSON	218	2021-12-05	1	Morriss Forman		12-05-2021 Morriss Forman
XXXX	9	40207	JEFFERSON	218	2021-12-03	1	Morriss Forman		12-03-2021 Morriss Forman
XXXX	9	40243	JEFFERSON	218	2021-12-05	1	Morriss Forman		12-05-2021 Morriss Forman
XXXX	8	40241	JEFFERSON	218	2021-12-04	1	Morriss Forman		12-04-2021 Morriss Forman
XXXX	8	40222	JEFFERSON	218	2021-12-02	1	Morriss Forman		12-02-2021 Morriss Forman
XXXX	8	40207	JEFFERSON	218	2021-12-02	1	Morriss Forman		12-02-2021 Morriss Forman
XXXX	8	40202	JEFFERSON	218	2021-12-07	1	Morriss Forman		12-07-2021 Morriss Forman
XXXX	8	40222	JEFFERSON	218	2021-12-03	1	Morriss Forman		12-03-2021 Morriss Forman
XXXX	8	40206	JEFFERSON	218	2021-12-05	1	Morriss Forman		12-05-2021 Morriss Forman
XXXX	8	40222	JEFFERSON	218	2021-12-03	1	Morriss Forman		12-03-2021 Morriss Forman
XXXX	8	40205	JEFFERSON	218	2021-12-01	1	Morriss Forman		12-01-2021 Morriss Forman
XXXX	8	40223	JEFFERSON	218	2021-12-05	1	Morriss Forman		12-05-2021 Morriss Forman
XXXX	8	40204	JEFFERSON	218	2021-12-04	1	Morriss Forman		12-04-2021 Morriss Forman
XXXX	8	40206	JEFFERSON	218	2021-12-05	1	Morriss Forman		12-05-2021 Morriss Forman
XXXX	8	40206	JEFFERSON	218	2021-12-05	1	Morriss Forman		12-05-2021 Morriss Forman
XXXX	8	40204	JEFFERSON	218	2021-12-05	1	Morriss Forman		12-05-2021 Morriss Forman
XXXX	8	40205	JEFFERSON	218	2021-12-01	1	Morriss Forman		12-01-2021 Morriss Forman
XXXX	8	40203	JEFFERSON	218	2021-12-02	1	Morriss Forman		12-02-2021 Morriss Forman
XXXX	8	40222	JEFFERSON	218	2021-12-04	1	Morriss Forman		12-04-2021 Morriss Forman
XXXX	8	40206	JEFFERSON	218	2021-12-04	1	Morriss Forman		12-04-2021 Morriss Forman
XXXX	8	40205	JEFFERSON	218	2021-12-01	1	Morriss Forman		12-01-2021 Morriss Forman
XXXX	8	40222	JEFFERSON	218	2021-12-04	1	Morriss Forman		12-04-2021 Morriss Forman
XXXX	8	40207	JEFFERSON	218	2021-12-05	1	Morriss Forman		12-05-2021 Morriss Forman
XXXX	8	40223	JEFFERSON	218	2021-12-04	1	Morriss Forman		12-04-2021 Morriss Forman
XXXX	8	40206	JEFFERSON	218	2021-12-03	1	Morriss Forman		12-03-2021 Morriss Forman
XXXX	8	40220	JEFFERSON	218	2021-12-02	1	Morriss Forman		12-02-2021 Morriss Forman
XXXX	8	40211	JEFFERSON	218	2021-12-04	1	Morriss Forman		12-04-2021 Morriss Forman
XXXX	8	40212	JEFFERSON	218	2021-12-04	1	Morriss Forman		12-04-2021 Morriss Forman
XXXX	8	40205	JEFFERSON	218	2021-12-04	1	Morriss Forman		12-04-2021 Morriss Forman
XXXX	8	40206	JEFFERSON	218	2021-12-04	1	Morriss Forman		12-04-2021 Morriss Forman
XXXX	8	40205	JEFFERSON	218	2021-12-05	1	Morriss Forman		12-05-2021 Morriss Forman
XXXX	8	40216	JEFFERSON	218	2021-12-04	1	Morriss Forman		12-04-2021 Morriss Forman
XXXX	8	40223	JEFFERSON	218	2021-12-07	1	Morriss Forman		12-07-2021 Morriss Forman
XXXX	8	40243	JEFFERSON	218	2021-12-03	1	Morriss Forman		12-03-2021 Morriss Forman
XXXX	8	40207	JEFFERSON	218	2021-12-07	1	Morriss Forman		12-07-2021 Morriss Forman
XXXX	8	40204	JEFFERSON	218	2021-12-03	1	Morriss Forman		12-03-2021 Morriss Forman
XXXX	8	40207	JEFFERSON	218	2021-12-01	1	Morriss Forman		12-01-2021 Morriss Forman
XXXX	8	40205	JEFFERSON	218	2021-12-01	1	Morriss Forman		12-01-2021 Morriss Forman
XXXX	8	40207	JEFFERSON	218	2021-12-06	1	Morriss Forman		12-06-2021 Morriss Forman
XXXX	8	40241	JEFFERSON	218	2021-12-06	1	Morriss Forman		12-06-2021 Morriss Forman
XXXX	8	40214	JEFFERSON	218	2021-12-04	1	Morriss Forman		12-04-2021 Morriss Forman
XXXX	8	40241	JEFFERSON	218	2021-12-05	1	Morriss Forman		12-05-2021 Morriss Forman
XXXX	8	40206	JEFFERSON	218	2021-12-04	1	Morriss Forman		12-04-2021 Morriss Forman
XXXX	8	40216	JEFFERSON	218	2021-12-02	1	Morriss Forman		12-02-2021 Morriss Forman
XXXX	8	40214	JEFFERSON	218	2021-12-05	1	Morriss Forman		12-05-2021 Morriss Forman
XXXX	8	40243	JEFFERSON	218	2021-12-04	1	Morriss Forman		12-04-2021 Morriss Forman
XXXX	8	40241	JEFFERSON	218	2021-12-02	1	Morriss Forman		12-02-2021 Morriss Forman
XXXX	8	40211	JEFFERSON	218	2021-12-02	1	Morriss Forman		12-02-2021 Morriss Forman
XXXX	8	40210	JEFFERSON	218	2021-12-04	1	Morriss Forman		12-04-2021 Morriss Forman
XXXX	8	40210	JEFFERSON	218	2021-12-04	1	Morriss Forman		12-04-2021 Morriss Forman
XXXX	8	40215	JEFFERSON	218	2021-12-04	1	Morriss Forman		12-04-2021 Morriss Forman
XXXX	8	40222	JEFFERSON	218	2021-12-03	1	Morriss Forman		12-03-2021 Morriss Forman
XXXX	8	40205	JEFFERSON	218	2021-12-02	1	Morriss Forman		12-02-2021 Morriss Forman
XXXX	8	40205	JEFFERSON	218	2021-12-04	1	Morriss Forman		12-04-2021 Morriss Forman
XXXX	8	40206	JEFFERSON	218	2021-12-04	1	Morriss Forman		12-04-2021 Morriss Forman
XXXX	8	40205	JEFFERSON	218	2021-12-05	1	Morriss Forman		12-05-2021 Morriss Forman
XXXX	8	40205	JEFFERSON	218	2021-12-06	1	Morriss Forman		12-06-2021 Morriss Forman
XXXX	8	40206	JEFFERSON	218	2021-12-05	1	Morriss Forman		12-05-2021 Morriss Forman
XXXX	8	40216	JEFFERSON	218	2021-12-06	1	Morriss Forman		12-06-2021 Morriss Forman
XXXX	8	40206	JEFFERSON	218	2021-12-03	1	Morriss Forman		12-03-2021 Morriss Forman
XXXX	8	40205	JEFFERSON	218	2021-12-01	1	Morriss Forman		12-01-2021 Morriss Forman
XXXX	8	40205	JEFFERSON	218	2021-12-01	1	Morriss Forman		12-01-2021 Morriss Forman
XXXX	8	40202	JEFFERSON	218	2021-12-01	1	Morriss Forman		12-01-2021 Morriss Forman
XXXX	8	40205	JEFFERSON	218	2021-12-05	1	Morriss Forman		12-05-2021 Morriss Forman
XXXX	8	40207	JEFFERSON	218	2021-12-03	1	Morriss Forman		12-03-2021 Morriss Forman
XXXX	8	40213	JEFFERSON	218	2021-12-04	1	Morriss Forman		12-04-2021 Morriss Forman
XXXX	8	40215	JEFFERSON	218	2021-12-04	1	Morriss Forman		12-04-2021 Morriss Forman
XXXX	8	40205	JEFFERSON	218	2021-12-02	1	Morriss Forman		12-02-2021 Morriss Forman
XXXX	8	40217	JEFFERSON	218	2021-12-03	1	Morriss Forman		12-03-2021 Morriss Forman
XXXX	8	40215	JEFFERSON	218	2021-12-04	1	Morriss Forman		12-04-2021 Morriss Forman
XXXX	8	40214	JEFFERSON	218	2021-12-06	1	Morriss Forman		12-06-2021 Morriss Forman
XXXX	8	40205	JEFFERSON	218	2021-12-02	1	Morriss Forman		12-02-2021 Morriss Forman
XXXX	8	40205	JEFFERSON	218	2021-12-03	1	Morriss Forman		12-03-2021 Morriss Forman
XXXX	8	40223	JEFFERSON	218	2021-12-05	1	Morriss Forman		12-05-2021 Morriss Forman
XXXX	8	40241	JEFFERSON	218	2021-12-04	1	Morriss Forman		12-04-2021 Morriss Forman
XXXX	8	40207	JEFFERSON	218	2021-12-01	1	Morriss Forman		12-01-2021 Morriss Forman
XXXX	8	40206	JEFFERSON	218	2021-12-04	1	Morriss Forman		12-04-2021 Morriss Forman
XXXX	8	40223	JEFFERSON	218	2021-12-04	1	Morriss Forman		12-04-2021 Morriss Forman
XXXX	8	40214	JEFFERSON	218	2021-12-06	1	Morriss Forman		12-06-2021 Morriss Forman
XXXX	8	40205	JEFFERSON	218	2021-12-03	1	Morriss Forman		12-03-2021 Morriss Forman
XXXX	8	40206	JEFFERSON	218	2021-12-05	1	Morriss Forman		12-05-2021 Morriss Forman
XXXX	8	40214	JEFFERSON	218	2021-12-02	1	Morriss Forman		12-02-2021 Morriss Forman
XXXX	8	40207	JEFFERSON	218	2021-12-07	1	Morriss Forman		12-07-2021 Morriss Forman
XXXX	8	40217	JEFFERSON	218	2021-12-04	1	Morriss Forman		12-04-2021 Morriss Forman
XXXX	8	40205	JEFFERSON	218	2021-12-05	1	Morriss Forman		12-05-2021 Morriss Forman
XXXX	8	40222	JEFFERSON	218	2021-12-02	1	Morriss Forman		12-02-2021 Morriss Forman
XXXX	8	40241	JEFFERSON	218	2021-12-03	1	Morriss Forman		12-03-2021 Morriss Forman
XXXX	8	40217	JEFFERSON	218	2021-12-05	1	Morriss Forman		12-05-2021 Morriss Forman
XXXX	9	40205	JEFFERSON	218	2021-12-05	1	Morriss Forman		12-05-2021 Morriss Forman
XXXX	9	40205	JEFFERSON	218	2021-12-02	1	Morriss Forman		12-02-2021 Morriss Forman
XXXX	8	40213	JEFFERSON	218	2021-12-04	1	Morriss Forman		12-04-2021 Morriss Forman
XXXX	8	40204	JEFFERSON	218	2021-12-05	1	Morriss Forman		12-05-2021 Morriss Forman
XXXX	9	40213	JEFFERSON	218	2021-12-02	1	Morriss Forman		12-02-2021 Morriss Forman
XXXX	8	40205	JEFFERSON	218	2021-12-05	1	Morriss Forman		12-05-2021 Morriss Forman
XXXX	8	40241	JEFFERSON	218	2021-12-03	1	Morriss Forman		12-03-2021 Morriss Forman
XXXX	9	40214	JEFFERSON	218	2021-12-04	1	Morriss Forman		12-04-2021 Morriss Forman
XXXX	8	40242	JEFFERSON	218	2021-12-05	1	Morriss Forman		12-05-2021 Morriss Forman
XXXX	8	40241	JEFFERSON	218	2021-12-02	1	Morriss Forman		12-02-2021 Morriss Forman
XXXX	8	40205	JEFFERSON	218	2021-12-04	1	Morriss Forman		12-04-2021 Morriss Forman
XXXX	8	40223	JEFFERSON	218	2021-12-04	1	Morriss Forman		12-04-2021 Morriss Forman
XXXX	8	40211	JEFFERSON	218	2021-12-04	1	Morriss Forman		12-04-2021 Morriss Forman
XXXX	8	40215	JEFFERSON	218	2021-12-04	1	Morriss Forman		12-04-2021 Morriss Forman
XXXX	8	40242	JEFFERSON	218	2021-12-05	1	Morriss Forman		12-05-2021 Morriss Forman
XXXX	8	40205	JEFFERSON	218	2021-12-02	1	Morriss Forman		12-02-2021 Morriss Forman
XXXX	8	40222	JEFFERSON	218	2021-12-05	1	Morriss Forman		12-05-2021 Morriss Forman
XXXX	8	40242	JEFFERSON	218	2021-12-03	1	Morriss Forman		12-03-2021 Morriss Forman
XXXX	8	40205	JEFFERSON	218	2021-12-04	1	Morriss Forman		12-04-2021 Morriss Forman
XXXX	8	40223	JEFFERSON	218	2021-12-04	1	Morriss Forman		12-04-2021 Morriss Forman
XXXX	8	40220	JEFFERSON	218	2021-12-03	1	Morriss Forman		12-03-2021 Morriss Forman
XXXX	8	40211	JEFFERSON	218	2021-12-07	1	Morriss Forman		12-07-2021 Morriss Forman
XXXX	8	40207	JEFFERSON	218	2021-12-06	1	Morriss Forman		12-06-2021 Morriss Forman
XXXX	8	40241	JEFFERSON	218	2021-12-02	1	Morriss Forman		12-02-2021 Morriss Forman
XXXX	8	40206	JEFFERSON	218	2021-12-02	1	Morriss Forman		12-02-2021 Morriss Forman
XXXX	8	40206	JEFFERSON	218	2021-12-04	1	Morriss Forman		12-04-2021 Morriss Forman
XXXX	8	40223	JEFFERSON	218	2021-12-03	1	Morriss Forman		12-03-2021 Morriss Forman
XXXX	8	40217	JEFFERSON	218	2021-12-05	1	Morriss Forman		12-05-2021 Morriss Forman
XXXX	8	40207	JEFFERSON	218	2021-12-04	1	Morriss Forman		12-04-2021 Morriss Forman
XXXX	8	40207	JEFFERSON	218	2021-12-03	1	Morriss Forman		12-03-2021 Morriss Forman
XXXX	8	40205	JEFFERSON	218	2021-12-04	1	Morriss Forman		12-04-2021 Morriss Forman
XXXX	8	40215	JEFFERSON	218	2021-12-02	1	Morriss Forman		12-02-2021 Morriss Forman
XXXX	9	40222	JEFFERSON	218	2021-12-06	1	Morriss Forman		12-06-2021 Morriss Forman
XXXX	9	40207	JEFFERSON	218	2021-12-01	1	Morriss Forman		12-01-2021 Morriss Forman
XXXX	9	40206	JEFFERSON	218	2021-12-04	1	Morriss Forman		12-04-2021 Morriss Forman
XXXX	9	40222	JEFFERSON	218	2021-12-05	1	Morriss Forman		12-05-2021 Morriss Forman
XXXX	9	40241	JEFFERSON	218	2021-12-01	1	Morriss Forman		12-01-2021 Morriss Forman
XXXX	9	40207	JEFFERSON	218	2021-12-03	1	Morriss Forman		12-03-2021 Morriss Forman
XXXX	9	40220	JEFFERSON	218	2021-12-06	1	Morriss Forman		12-06-2021 Morriss Forman
XXXX	9	40206	JEFFERSON	218	2021-12-04	1	Morriss Forman		12-04-2021 Morriss Forman
XXXX	9	40205	JEFFERSON	218	2021-12-02	1	Morriss Forman		12-02-2021 Morriss Forman
XXXX	9	40206	JEFFERSON	218	2021-12-03	1	Morriss Forman		12-03-2021 Morriss Forman
XXXX	9	40207	JEFFERSON	218	2021-12-03	1	Morriss Forman		12-03-2021 Morriss Forman
XXXX	9	40242	JEFFERSON	218	2021-12-04	1	Morriss Forman		12-04-2021 Morriss Forman
XXXX	9	40205	JEFFERSON	218	2021-12-06	1	Morriss Forman		12-06-2021 Morriss Forman
XXXX	9	40207	JEFFERSON	218	2021-12-01	1	Morriss Forman		12-01-2021 Morriss Forman
XXXX	9	40217	JEFFERSON	218	2021-12-06	1	Morriss Forman		12-06-2021 Morriss Forman
XXXX	9	40223	JEFFERSON	218	2021-12-04	1	Morriss Forman		12-04-2021 Morriss Forman
XXXX	9	40217	JEFFERSON	218	2021-12-04	1	Morriss Forman		12-04-2021 Morriss Forman
XXXX	9	40241	JEFFERSON	218	2021-12-05	1	Morriss Forman		12-05-2021 Morriss Forman
XXXX	9	40206	JEFFERSON	218	2021-12-05	1	Morriss Forman		12-05-2021 Morriss Forman
XXXX	9	40207	JEFFERSON	218	2021-12-04	1	Morriss Forman		12-04-2021 Morriss Forman
XXXX	9	40243	JEFFERSON	218	2021-12-03	1	Morriss Forman		12-03-2021 Morriss Forman
XXXX	9	40207	JEFFERSON	218	2021-12-05	1	Morriss Forman		12-05-2021 Morriss Forman
XXXX	9	40242	JEFFERSON	218	2021-12-04	1	Morriss Forman		12-04-2021 Morriss Forman
XXXX	9	40222	JEFFERSON	218	2021-12-05	1	Morriss Forman		12-05-2021 Morriss Forman
XXXX	9	40207	JEFFERSON	218	2021-12-02	1	Morriss Forman		12-02-2021 Morriss Forman
XXXX	9	40220	JEFFERSON	218	2021-12-05	1	Morriss Forman		12-05-2021 Morriss Forman
XXXX	9	40204	JEFFERSON	218	2021-12-01	1	Morriss Forman		12-01-2021 Morriss Forman
XXXX	9	40207	JEFFERSON	218	2021-12-04	1	Morriss Forman		12-04-2021 Morriss Forman
XXXX	9	40206	JEFFERSON	218	2021-12-07	1	Morriss Forman		12-07-2021 Morriss Forman
XXXX	8	40204	JEFFERSON	218	2021-12-05	1	Morriss Forman		12-05-2021 Morriss Forman
XXXX	9	40207	JEFFERSON	218	2021-12-06	1	Morriss Forman		12-06-2021 Morriss Forman
XXXX	9	40205	JEFFERSON	218	2021-12-05	1	Morriss Forman		12-05-2021 Morriss Forman
XXXX	9	40205	JEFFERSON	218	2021-12-05	1	Morriss Forman		12-05-2021 Morriss Forman
XXXX	9	40204	JEFFERSON	218	2021-12-05	1	Morriss Forman		12-05-2021 Morriss Forman
XXXX	9	40212	JEFFERSON	218	2021-12-07	1	Morriss Forman		12-07-2021 Morriss Forman
XXXX	9	40207	JEFFERSON	218	2021-12-04	1	Morriss Forman		12-04-2021 Morriss Forman
XXXX	8	40206	JEFFERSON	218	2021-12-04	1	Morriss Forman		12-04-2021 Morriss Forman
XXXX	8	40223	JEFFERSON	218	2021-12-01	1	Morriss Forman		12-01-2021 Morriss Forman
XXXX	9	40203	JEFFERSON	218	2021-12-05	1	Morriss Forman		12-05-2021 Morriss Forman
XXXX	8	40207	JEFFERSON	218	2021-12-06	1	Morriss Forman		12-06-2021 Morriss Forman
XXXX	8	40223	JEFFERSON	218	2021-12-01	1	Morriss Forman		12-01-2021 Morriss Forman
XXXX	8	40207	JEFFERSON	218	2021-12-05	1	Morriss Forman		12-05-2021 Morriss Forman
XXXX	8	40206	JEFFERSON	218	2021-12-05	1	Morriss Forman		12-05-2021 Morriss Forman
XXXX	8	40217	JEFFERSON	218	2021-12-04	1	Morriss Forman		12-04-2021 Morriss Forman
XXXX	8	40241	JEFFERSON	218	2021-12-05	1	Morriss Forman		12-05-2021 Morriss Forman
XXXX	8	40205	JEFFERSON	218	2021-12-04	1	Morriss Forman		12-04-2021 Morriss Forman
XXXX	8	40206	JEFFERSON	218	2021-12-04	1	Morriss Forman		12-04-2021 Morriss Forman
XXXX	8	40207	JEFFERSON	218	2021-12-05	1	Morriss Forman		12-05-2021 Morriss Forman
XXXX	8	40205	JEFFERSON	218	2021-12-07	1	Morriss Forman		12-07-2021 Morriss Forman
XXXX	8	40222	JEFFERSON	218	2021-12-03	1	Morriss Forman		12-03-2021 Morriss Forman
XXXX	8	40214	JEFFERSON	218	2021-12-06	1	Morriss Forman		12-06-2021 Morriss Forman
XXXX	8	40222	JEFFERSON	218	2021-12-04	1	Morriss Forman		12-04-2021 Morriss Forman
XXXX	8	40217	JEFFERSON	218	2021-12-03	1	Morriss Forman		12-03-2021 Morriss Forman
XXXX	8	40216	JEFFERSON	218	2021-12-03	1	Morriss Forman		12-03-2021 Morriss Forman
XXXX	8	40206	JEFFERSON	218	2021-12-04	1	Morriss Forman		12-04-2021 Morriss Forman
XXXX	9	40205	JEFFERSON	218	2021-12-05	1	Morriss Forman		12-05-2021 Morriss Forman
XXXX	8	40217	JEFFERSON	218	2021-12-01	1	Morriss Forman		12-01-2021 Morriss Forman
XXXX	8	40213	JEFFERSON	218	2021-12-04	1	Morriss Forman		12-04-2021 Morriss Forman
XXXX	8	40223	JEFFERSON	218	2021-12-04	1	Morriss Forman		12-04-2021 Morriss Forman
XXXX	8	40206	JEFFERSON	218	2021-12-03	1	Morriss Forman		12-03-2021 Morriss Forman
XXXX	8	40223	JEFFERSON	218	2021-12-02	1	Morriss Forman		12-02-2021 Morriss Forman
XXXX	8	40204	JEFFERSON	218	2021-12-04	1	Morriss Forman		12-04-2021 Morriss Forman
XXXX	8	40207	JEFFERSON	218	2021-12-04	1	Morriss Forman		12-04-2021 Morriss Forman
XXXX	8	40241	JEFFERSON	218	2021-12-02	1	Morriss Forman		12-02-2021 Morriss Forman
XXXX	8	40205	JEFFERSON	218	2021-12-03	1	Morriss Forman		12-03-2021 Morriss Forman
XXXX	8	40205	JEFFERSON	218	2021-12-04	1	Morriss Forman		12-04-2021 Morriss Forman
XXXX	8	40241	JEFFERSON	218	2021-12-01	1	Morriss Forman		12-01-2021 Morriss Forman
XXXX	8	40203	JEFFERSON	218	2021-12-01	1	Morriss Forman		12-01-2021 Morriss Forman
XXXX	8	40242	JEFFERSON	218	2021-12-04	1	Morriss Forman		12-04-2021 Morriss Forman
XXXX	8	40214	JEFFERSON	218	2021-12-04	1	Morriss Forman		12-04-2021 Morriss Forman
XXXX	8	40242	JEFFERSON	218	2021-12-04	1	Morriss Forman		12-04-2021 Morriss Forman
XXXX	8	40204	JEFFERSON	218	2021-12-06	1	Morriss Forman		12-06-2021 Morriss Forman
XXXX	9	40205	JEFFERSON	218	2021-12-03	1	Morriss Forman		12-03-2021 Morriss Forman
XXXX	9	40205	JEFFERSON	218	2021-12-03	1	Morriss Forman		12-03-2021 Morriss Forman
XXXX	8	40241	JEFFERSON	218	2021-12-04	1	Morriss Forman		12-04-2021 Morriss Forman
XXXX	8	40213	JEFFERSON	218	2021-12-04	1	Morriss Forman		12-04-2021 Morriss Forman
XXXX	8	40223	JEFFERSON	218	2021-12-05	1	Morriss Forman		12-05-2021 Morriss Forman
XXXX	8	40223	JEFFERSON	218	2021-12-04	1	Morriss Forman		12-04-2021 Morriss Forman
XXXX	8	40223	JEFFERSON	218	2021-12-06	1	Morriss Forman		12-06-2021 Morriss Forman
XXXX	8	40220	JEFFERSON	218	2021-12-04	1	Morriss Forman		12-04-2021 Morriss Forman
XXXX	8	40215	JEFFERSON	218	2021-12-04	1	Morriss Forman		12-04-2021 Morriss Forman
XXXX	8	40215	JEFFERSON	218	2021-12-07	1	Morriss Forman		12-07-2021 Morriss Forman
XXXX	8	40241	JEFFERSON	218	2021-12-05	1	Morriss Forman		12-05-2021 Morriss Forman
XXXX	8	40203	JEFFERSON	218	2021-12-06	1	Morriss Forman		12-06-2021 Morriss Forman
XXXX	8	40203	JEFFERSON	218	2021-12-04	1	Morriss Forman		12-04-2021 Morriss Forman
XXXX	8	40205	JEFFERSON	218	2021-12-02	1	Morriss Forman		12-02-2021 Morriss Forman
XXXX	8	40217	JEFFERSON	218	2021-12-01	1	Morriss Forman		12-01-2021 Morriss Forman
XXXX	8	40223	JEFFERSON	218	2021-12-02	1	Morriss Forman		12-02-2021 Morriss Forman
XXXX	8	40212	JEFFERSON	218	2021-12-07	1	Morriss Forman		12-07-2021 Morriss Forman
XXXX	8	40205	JEFFERSON	218	2021-12-05	1	Morriss Forman		12-05-2021 Morriss Forman
XXXX	8	40206	JEFFERSON	218	2021-12-03	1	Morriss Forman		12-03-2021 Morriss Forman
XXXX	8	40222	JEFFERSON	218	2021-12-05	1	Morriss Forman		12-05-2021 Morriss Forman
XXXX	8	40207	JEFFERSON	218	2021-12-02	1	Morriss Forman		12-02-2021 Morriss Forman
XXXX	8	40241	JEFFERSON	218	2021-12-01	1	Morriss Forman		12-01-2021 Morriss Forman
XXXX	8	40222	JEFFERSON	218	2021-12-07	1	Morriss Forman		12-07-2021 Morriss Forman
XXXX	8	40223	JEFFERSON	218	2021-12-03	1	Morriss Forman		12-03-2021 Morriss Forman
XXXX	8	40204	JEFFERSON	218	2021-12-01	1	Morriss Forman		12-01-2021 Morriss Forman
XXXX	8	40204	JEFFERSON	218	2021-12-02	1	Morriss Forman		12-02-2021 Morriss Forman
XXXX	8	40205	JEFFERSON	218	2021-12-06	1	Morriss Forman		12-06-2021 Morriss Forman
XXXX	8	40207	JEFFERSON	218	2021-12-02	1	Morriss Forman		12-02-2021 Morriss Forman
XXXX	8	40222	JEFFERSON	218	2021-12-03	1	Morriss Forman		12-03-2021 Morriss Forman
XXXX	8	40214	JEFFERSON	218	2021-12-07	1	Morriss Forman		12-07-2021 Morriss Forman
XXXX	8	40205	JEFFERSON	218	2021-12-04	1	Morriss Forman		12-04-2021 Morriss Forman
XXXX	8	40217	JEFFERSON	218	2021-12-04	1	Morriss Forman		12-04-2021 Morriss Forman
XXXX	8	40205	JEFFERSON	218	2021-12-05	1	Morriss Forman		12-05-2021 Morriss Forman
XXXX	8	40217	JEFFERSON	218	2021-12-07	1	Morriss Forman		12-07-2021 Morriss Forman
XXXX	8	40205	JEFFERSON	218	2021-12-04	1	Morriss Forman		12-04-2021 Morriss Forman
XXXX	8	40241	JEFFERSON	218	2021-12-03	1	Morriss Forman		12-03-2021 Morriss Forman
XXXX	8	40206	JEFFERSON	218	2021-12-02	1	Morriss Forman		12-02-2021 Morriss Forman
XXXX	8	40206	JEFFERSON	218	2021-12-02	1	Morriss Forman		12-02-2021 Morriss Forman
XXXX	8	40205	JEFFERSON	218	2021-12-04	1	Morriss Forman		12-04-2021 Morriss Forman
XXXX	8	40243	JEFFERSON	218	2021-12-04	1	Morriss Forman		12-04-2021 Morriss Forman
XXXX	8	40206	JEFFERSON	218	2021-12-06	1	Morriss Forman		12-06-2021 Morriss Forman
XXXX	8	40207	JEFFERSON	218	2021-12-01	1	Morriss Forman		12-01-2021 Morriss Forman
XXXX	8	40222	JEFFERSON	218	2021-12-04	1	Morriss Forman		12-04-2021 Morriss Forman
XXXX	8	40205	JEFFERSON	218	2021-12-04	1	Morriss Forman		12-04-2021 Morriss Forman
XXXX	8	40204	JEFFERSON	218	2021-12-03	1	Morriss Forman		12-03-2021 Morriss Forman
XXXX	8	40208	JEFFERSON	218	2021-12-04	1	Morriss Forman		12-04-2021 Morriss Forman
XXXX	8	40205	JEFFERSON	218	2021-12-07	1	Morriss Forman		12-07-2021 Morriss Forman
XXXX	8	40205	JEFFERSON	218	2021-12-01	1	Morriss Forman		12-01-2021 Morriss Forman
XXXX	8	40216	JEFFERSON	218	2021-12-04	1	Morriss Forman		12-04-2021 Morriss Forman
XXXX	8	40204	JEFFERSON	218	2021-12-04	1	Morriss Forman		12-04-2021 Morriss Forman
XXXX	8	40223	JEFFERSON	218	2021-12-03	1	Morriss Forman		12-03-2021 Morriss Forman
XXXX	8	40222	JEFFERSON	218	2021-12-04	1	Morriss Forman		12-04-2021 Morriss Forman
XXXX	8	40207	JEFFERSON	218	2021-12-05	1	Morriss Forman		12-05-2021 Morriss Forman
XXXX	8	40242	JEFFERSON	218	2021-12-04	1	Morriss Forman		12-04-2021 Morriss Forman
XXXX	8	40223	JEFFERSON	218	2021-12-06	1	Morriss Forman		12-06-2021 Morriss Forman
XXXX	8	40205	JEFFERSON	218	2021-12-03	1	Morriss Forman		12-03-2021 Morriss Forman
XXXX	8	40241	JEFFERSON	218	2021-12-02	1	Morriss Forman		12-02-2021 Morriss Forman
XXXX	8	40207	JEFFERSON	218	2021-12-05	1	Morriss Forman		12-05-2021 Morriss Forman
XXXX	8	40217	JEFFERSON	218	2021-12-04	1	Morriss Forman		12-04-2021 Morriss Forman
XXXX	8	40204	JEFFERSON	218	2021-12-04	1	Morriss Forman		12-04-2021 Morriss Forman
XXXX	8	40206	JEFFERSON	218	2021-12-04	1	Morriss Forman		12-04-2021 Morriss Forman
XXXX	8	40223	JEFFERSON	218	2021-12-03	1	Morriss Forman		12-03-2021 Morriss Forman
XXXX	8	40223	JEFFERSON	218	2021-12-03	1	Morriss Forman		12-03-2021 Morriss Forman
XXXX	8	40207	JEFFERSON	218	2021-12-04	1	Morriss Forman		12-04-2021 Morriss Forman
XXXX	8	40213	JEFFERSON	218	2021-12-04	1	Morriss Forman		12-04-2021 Morriss Forman
XXXX	8	40217	JEFFERSON	218	2021-12-01	1	Morriss Forman		12-01-2021 Morriss Forman
XXXX	8	40207	JEFFERSON	218	2021-12-01	1	Morriss Forman		12-01-2021 Morriss Forman
XXXX	8	40222	JEFFERSON	218	2021-12-06	1	Morriss Forman		12-06-2021 Morriss Forman
XXXX	8	40206	JEFFERSON	218	2021-12-01	1	Morriss Forman		12-01-2021 Morriss Forman
XXXX	8	40243	JEFFERSON	218	2021-12-05	1	Morriss Forman		12-05-2021 Morriss Forman
XXXX	8	40242	JEFFERSON	218	2021-12-05	1	Morriss Forman		12-05-2021 Morriss Forman
XXXX	8	40211	JEFFERSON	218	2021-12-06	1	Morriss Forman		12-06-2021 Morriss Forman
XXXX	8	40207	JEFFERSON	218	2021-12-03	1	Morriss Forman		12-03-2021 Morriss Forman
XXXX	8	40205	JEFFERSON	218	2021-12-06	1	Morriss Forman		12-06-2021 Morriss Forman
XXXX	8	40222	JEFFERSON	218	2021-12-05	1	Morriss Forman		12-05-2021 Morriss Forman
XXXX	8	40212	JEFFERSON	218	2021-12-04	1	Morriss Forman		12-04-2021 Morriss Forman
XXXX	8	40205	JEFFERSON	218	2021-12-04	1	Morriss Forman		12-04-2021 Morriss Forman
XXXX	8	40207	JEFFERSON	218	2021-12-04	1	Morriss Forman		12-04-2021 Morriss Forman
XXXX	8	40241	JEFFERSON	218	2021-12-05	1	Morriss Forman		12-05-2021 Morriss Forman
XXXX	8	40203	JEFFERSON	218	2021-12-04	1	Morriss Forman		12-04-2021 Morriss Forman
XXXX	8	40241	JEFFERSON	218	2021-12-05	1	Morriss Forman		12-05-2021 Morriss Forman
XXXX	8	40207	JEFFERSON	218	2021-12-04	1	Morriss Forman		12-04-2021 Morriss Forman
XXXX	8	40204	JEFFERSON	218	2021-12-01	1	Morriss Forman		12-01-2021 Morriss Forman
XXXX	8	40222	JEFFERSON	218	2021-12-05	1	Morriss Forman		12-05-2021 Morriss Forman
XXXX	8	40241	JEFFERSON	218	2021-12-04	1	Morriss Forman		12-04-2021 Morriss Forman
XXXX	8	40207	JEFFERSON	218	2021-12-04	1	Morriss Forman		12-04-2021 Morriss Forman
XXXX	8	40223	JEFFERSON	218	2021-12-02	1	Morriss Forman		12-02-2021 Morriss Forman
XXXX	8	40207	JEFFERSON	218	2021-12-02	1	Morriss Forman		12-02-2021 Morriss Forman
XXXX	8	40222	JEFFERSON	218	2021-12-04	1	Morriss Forman		12-04-2021 Morriss Forman
XXXX	8	40217	JEFFERSON	218	2021-12-04	1	Morriss Forman		12-04-2021 Morriss Forman
XXXX	8	40207	JEFFERSON	218	2021-12-06	1	Morriss Forman		12-06-2021 Morriss Forman
XXXX	8	40222	JEFFERSON	218	2021-12-06	1	Morriss Forman		12-06-2021 Morriss Forman
XXXX	8	40207	JEFFERSON	218	2021-12-05	1	Morriss Forman		12-05-2021 Morriss Forman
XXXX	8	40222	JEFFERSON	218	2021-12-01	1	Morriss Forman		12-01-2021 Morriss Forman
XXXX	8	40207	JEFFERSON	218	2021-12-04	1	Morriss Forman		12-04-2021 Morriss Forman
XXXX	8	40241	JEFFERSON	218	2021-12-05	1	Morriss Forman		12-05-2021 Morriss Forman
XXXX	8	40242	JEFFERSON	218	2021-12-05	1	Morriss Forman		12-05-2021 Morriss Forman
XXXX	8	40223	JEFFERSON	218	2021-12-01	1	Morriss Forman		12-01-2021 Morriss Forman
XXXX	8	40223	JEFFERSON	218	2021-12-03	1	Morriss Forman		12-03-2021 Morriss Forman
XXXX	8	40206	JEFFERSON	218	2021-12-05	1	Morriss Forman		12-05-2021 Morriss Forman
XXXX	8	40215	JEFFERSON	218	2021-12-05	1	Morriss Forman		12-05-2021 Morriss Forman
XXXX	8	40214	JEFFERSON	218	2021-12-04	1	Morriss Forman		12-04-2021 Morriss Forman
XXXX	8	40205	JEFFERSON	218	2021-12-06	1	Morriss Forman		12-06-2021 Morriss Forman
XXXX	8	40242	JEFFERSON	218	2021-12-03	1	Morriss Forman		12-03-2021 Morriss Forman
XXXX	8	40205	JEFFERSON	218	2021-12-07	1	Morriss Forman		12-07-2021 Morriss Forman
XXXX	8	40214	JEFFERSON	218	2021-12-04	1	Morriss Forman		12-04-2021 Morriss Forman
XXXX	8	40223	JEFFERSON	218	2021-12-04	1	Morriss Forman		12-04-2021 Morriss Forman
XXXX	8	40207	JEFFERSON	218	2021-12-03	1	Morriss Forman		12-03-2021 Morriss Forman
XXXX	8	40207	JEFFERSON	218	2021-12-05	1	Morriss Forman		12-05-2021 Morriss Forman
XXXX	8	40223	JEFFERSON	218	2021-12-05	1	Morriss Forman		12-05-2021 Morriss Forman
XXXX	8	40241	JEFFERSON	218	2021-12-04	1	Morriss Forman		12-04-2021 Morriss Forman
XXXX	8	40207	JEFFERSON	218	2021-12-05	1	Morriss Forman		12-05-2021 Morriss Forman
XXXX	8	40241	JEFFERSON	218	2021-12-02	1	Morriss Forman		12-02-2021 Morriss Forman
XXXX	8	40211	JEFFERSON	218	2021-12-07	1	Morriss Forman		12-07-2021 Morriss Forman
XXXX	8	40215	JEFFERSON	218	2021-12-07	1	Morriss Forman		12-07-2021 Morriss Forman
XXXX	8	40208	JEFFERSON	218	2021-12-04	1	Morriss Forman		12-04-2021 Morriss Forman
XXXX	8	40217	JEFFERSON	218	2021-12-05	1	Morriss Forman		12-05-2021 Morriss Forman
XXXX	8	40207	JEFFERSON	218	2021-12-02	1	Morriss Forman		12-02-2021 Morriss Forman
XXXX	8	40213	JEFFERSON	218	2021-12-04	1	Morriss Forman		12-04-2021 Morriss Forman
XXXX	8	40205	JEFFERSON	218	2021-12-05	1	Morriss Forman		12-05-2021 Morriss Forman
XXXX	8	40207	JEFFERSON	218	2021-12-04	1	Morriss Forman		12-04-2021 Morriss Forman
XXXX	8	40205	JEFFERSON	218	2021-12-04	1	Morriss Forman		12-04-2021 Morriss Forman
XXXX	8	40213	JEFFERSON	218	2021-12-03	1	Morriss Forman		12-03-2021 Morriss Forman
XXXX	8	40215	JEFFERSON	218	2021-12-04	1	Morriss Forman		12-04-2021 Morriss Forman
XXXX	8	40205	JEFFERSON	218	2021-12-04	1	Morriss Forman		12-04-2021 Morriss Forman
XXXX	8	40222	JEFFERSON	218	2021-12-06	1	Morriss Forman		12-06-2021 Morriss Forman
XXXX	8	40204	JEFFERSON	218	2021-12-01	1	Morriss Forman		12-01-2021 Morriss Forman
XXXX	8	40205	JEFFERSON	218	2021-12-05	1	Morriss Forman		12-05-2021 Morriss Forman
XXXX	8	40218	JEFFERSON	218	2021-12-04	1	Morriss Forman		12-04-2021 Morriss Forman
XXXX	8	40206	JEFFERSON	218	2021-12-04	1	Morriss Forman		12-04-2021 Morriss Forman
XXXX	8	40220	JEFFERSON	218	2021-12-04	1	Morriss Forman		12-04-2021 Morriss Forman
XXXX	8	40205	JEFFERSON	218	2021-12-02	1	Morriss Forman		12-02-2021 Morriss Forman
XXXX	8	40207	JEFFERSON	218	2021-12-02	1	Morriss Forman		12-02-2021 Morriss Forman
XXXX	8	40206	JEFFERSON	218	2021-12-01	1	Morriss Forman		12-01-2021 Morriss Forman
XXXX	8	40206	JEFFERSON	218	2021-12-01	1	Morriss Forman		12-01-2021 Morriss Forman
XXXX	8	40206	JEFFERSON	218	2021-12-03	1	Morriss Forman		12-03-2021 Morriss Forman
XXXX	8	40205	JEFFERSON	218	2021-12-06	1	Morriss Forman		12-06-2021 Morriss Forman
XXXX	8	40203	JEFFERSON	218	2021-12-04	1	Morriss Forman		12-04-2021 Morriss Forman
XXXX	8	40241	JEFFERSON	218	2021-12-05	1	Morriss Forman		12-05-2021 Morriss Forman
XXXX	8	40241	JEFFERSON	218	2021-12-04	1	Morriss Forman		12-04-2021 Morriss Forman
XXXX	8	40217	JEFFERSON	218	2021-12-04	1	Morriss Forman		12-04-2021 Morriss Forman
XXXX	8	40205	JEFFERSON	218	2021-12-06	1	Morriss Forman		12-06-2021 Morriss Forman
XXXX	8	40207	JEFFERSON	218	2021-12-04	1	Morriss Forman		12-04-2021 Morriss Forman
XXXX	8	40213	JEFFERSON	218	2021-12-05	1	Morriss Forman		12-05-2021 Morriss Forman
XXXX	8	40205	JEFFERSON	218	2021-12-03	1	Morriss Forman		12-03-2021 Morriss Forman
XXXX	8	40223	JEFFERSON	218	2021-12-05	1	Morriss Forman		12-05-2021 Morriss Forman
XXXX	8	40215	JEFFERSON	218	2021-12-05	1	Morriss Forman		12-05-2021 Morriss Forman
XXXX	8	40207	JEFFERSON	218	2021-12-04	1	Morriss Forman		12-04-2021 Morriss Forman
XXXX	8	40204	JEFFERSON	218	2021-12-05	1	Morriss Forman		12-05-2021 Morriss Forman
XXXX	8	40217	JEFFERSON	218	2021-12-06	1	Morriss Forman		12-06-2021 Morriss Forman
XXXX	8	40208	JEFFERSON	218	2021-12-05	1	Morriss Forman		12-05-2021 Morriss Forman
XXXX	8	40223	JEFFERSON	218	2021-12-05	1	Morriss Forman		12-05-2021 Morriss Forman
XXXX	8	40206	JEFFERSON	218	2021-12-05	1	Morriss Forman		12-05-2021 Morriss Forman
XXXX	8	40202	JEFFERSON	218	2021-12-06	1	Morriss Forman		12-06-2021 Morriss Forman
XXXX	8	40204	JEFFERSON	218	2021-12-01	1	Morriss Forman		12-01-2021 Morriss Forman
XXXX	8	40203	JEFFERSON	218	2021-12-04	1	Morriss Forman		12-04-2021 Morriss Forman
XXXX	8	40205	JEFFERSON	218	2021-12-01	1	Morriss Forman		12-01-2021 Morriss Forman
XXXX	8	40205	JEFFERSON	218	2021-12-05	1	Morriss Forman		12-05-2021 Morriss Forman
XXXX	8	40206	JEFFERSON	218	2021-12-06	1	Morriss Forman		12-06-2021 Morriss Forman
XXXX	8	40205	JEFFERSON	218	2021-12-03	1	Morriss Forman		12-03-2021 Morriss Forman
XXXX	8	40204	JEFFERSON	218	2021-12-02	1	Morriss Forman		12-02-2021 Morriss Forman
XXXX	8	40223	JEFFERSON	218	2021-12-01	1	Morriss Forman		12-01-2021 Morriss Forman
XXXX	8	40206	JEFFERSON	218	2021-12-04	1	Morriss Forman		12-04-2021 Morriss Forman
XXXX	8	40207	JEFFERSON	218	2021-12-04	1	Morriss Forman		12-04-2021 Morriss Forman
XXXX	8	40207	JEFFERSON	218	2021-12-04	1	Morriss Forman		12-04-2021 Morriss Forman
XXXX	8	40207	JEFFERSON	218	2021-12-04	1	Morriss Forman		12-04-2021 Morriss Forman
XXXX	8	40222	JEFFERSON	218	2021-12-06	1	Morriss Forman		12-06-2021 Morriss Forman
XXXX	8	40206	JEFFERSON	218	2021-12-03	1	Morriss Forman		12-03-2021 Morriss Forman
XXXX	8	40223	JEFFERSON	218	2021-12-05	1	Morriss Forman		12-05-2021 Morriss Forman
XXXX	8	40218	JEFFERSON	218	2021-12-05	1	Morriss Forman		12-05-2021 Morriss Forman
XXXX	8	40242	JEFFERSON	218	2021-12-01	1	Morriss Forman		12-01-2021 Morriss Forman
XXXX	8	40207	JEFFERSON	218	2021-12-04	1	Morriss Forman		12-04-2021 Morriss Forman
XXXX	8	40207	JEFFERSON	218	2021-12-05	1	Morriss Forman		12-05-2021 Morriss Forman
XXXX	8	40223	JEFFERSON	208	2021-12-06	1	Morriss Forman		12-06-2021 Morriss Forman
XXXX	8	40207	JEFFERSON	218	2021-12-05	1	Morriss Forman		12-05-2021 Morriss Forman
XXXX	8	40242	JEFFERSON	218	2021-12-05	1	Morriss Forman		12-05-2021 Morriss Forman
XXXX	8	40214	JEFFERSON	218	2021-12-04	1	Morriss Forman		12-04-2021 Morriss Forman
XXXX	8	40205	JEFFERSON	218	2021-12-05	1	Morriss Forman		12-05-2021 Morriss Forman
XXXX	8	40205	JEFFERSON	218	2021-12-04	1	Morriss Forman		12-04-2021 Morriss Forman
XXXX	8	40207	JEFFERSON	218	2021-12-07	1	Morriss Forman		12-07-2021 Morriss Forman
XXXX	8	40205	JEFFERSON	218	2021-12-03	1	Morriss Forman		12-03-2021 Morriss Forman
XXXX	8	40207	JEFFERSON	218	2021-12-07	1	Morriss Forman		12-07-2021 Morriss Forman
XXXX	8	40207	JEFFERSON	218	2021-12-01	1	Morriss Forman		12-01-2021 Morriss Forman
XXXX	8	40223	JEFFERSON	218	2021-12-04	1	Morriss Forman		12-04-2021 Morriss Forman
XXXX	8	40222	JEFFERSON	218	2021-12-01	1	Morriss Forman		12-01-2021 Morriss Forman
XXXX	8	40204	JEFFERSON	218	2021-12-03	1	Morriss Forman		12-03-2021 Morriss Forman
XXXX	8	40241	JEFFERSON	218	2021-12-04	1	Morriss Forman		12-04-2021 Morriss Forman
XXXX	8	40207	JEFFERSON	218	2021-12-01	1	Morriss Forman		12-01-2021 Morriss Forman
XXXX	8	40241	JEFFERSON	218	2021-12-03	1	Morriss Forman		12-03-2021 Morriss Forman
XXXX	8	40223	JEFFERSON	218	2021-12-03	1	Morriss Forman		12-03-2021 Morriss Forman
XXXX	8	40217	JEFFERSON	218	2021-12-02	1	Morriss Forman		12-02-2021 Morriss Forman
XXXX	8	40205	JEFFERSON	218	2021-12-04	1	Morriss Forman		12-04-2021 Morriss Forman
XXXX	8	40215	JEFFERSON	218	2021-12-05	1	Morriss Forman		12-05-2021 Morriss Forman
XXXX	8	40205	JEFFERSON	218	2021-12-05	1	Morriss Forman		12-05-2021 Morriss Forman
XXXX	8	40207	JEFFERSON	218	2021-12-04	1	Morriss Forman		12-04-2021 Morriss Forman
XXXX	8	40223	JEFFERSON	218	2021-12-05	1	Morriss Forman		12-05-2021 Morriss Forman
XXXX	8	40204	JEFFERSON	218	2021-12-01	1	Morriss Forman		12-01-2021 Morriss Forman
XXXX	7	40212	JEFFERSON	218	2021-12-01	1	Morriss Forman		12-01-2021 Morriss Forman
XXXX	8	40216	JEFFERSON	218	2021-12-04	1	Morriss Forman		12-04-2021 Morriss Forman
XXXX	8	40223	JEFFERSON	218	2021-12-04	1	Morriss Forman		12-04-2021 Morriss Forman
XXXX	8	40207	JEFFERSON	218	2021-12-07	1	Morriss Forman		12-07-2021 Morriss Forman
XXXX	8	40241	JEFFERSON	218	2021-12-04	1	Morriss Forman		12-04-2021 Morriss Forman
XXXX	8	40241	JEFFERSON	218	2021-12-04	1	Morriss Forman		12-04-2021 Morriss Forman
XXXX	7	40205	JEFFERSON	218	2021-12-01	1	Morriss Forman		12-01-2021 Morriss Forman
XXXX	7	40223	JEFFERSON	218	2021-12-04	1	Morriss Forman		12-04-2021 Morriss Forman
XXXX	7	40205	JEFFERSON	218	2021-12-04	1	Morriss Forman		12-04-2021 Morriss Forman
XXXX	7	40205	JEFFERSON	218	2021-12-04	1	Morriss Forman		12-04-2021 Morriss Forman
XXXX	8	40207	JEFFERSON	218	2021-12-04	1	Morriss Forman		12-04-2021 Morriss Forman
XXXX	7	40241	JEFFERSON	218	2021-12-04	1	Morriss Forman		12-04-2021 Morriss Forman
XXXX	7	40220	JEFFERSON	218	2021-12-03	1	Morriss Forman		12-03-2021 Morriss Forman
XXXX	7	40205	JEFFERSON	218	2021-12-05	1	Morriss Forman		12-05-2021 Morriss Forman
XXXX	7	40206	JEFFERSON	218	2021-12-03	1	Morriss Forman		12-03-2021 Morriss Forman
XXXX	7	40223	JEFFERSON	218	2021-12-01	1	Morriss Forman		12-01-2021 Morriss Forman
XXXX	7	40223	JEFFERSON	218	2021-12-01	1	Morriss Forman		12-01-2021 Morriss Forman
XXXX	7	40218	JEFFERSON	218	2021-12-07	1	Morriss Forman		12-07-2021 Morriss Forman
XXXX	7	40222	JEFFERSON	218	2021-12-06	1	Morriss Forman		12-06-2021 Morriss Forman
XXXX	7	40222	JEFFERSON	218	2021-12-06	1	Morriss Forman		12-06-2021 Morriss Forman
XXXX	7	40205	JEFFERSON	218	2021-12-01	1	Morriss Forman		12-01-2021 Morriss Forman
XXXX	7	40215	JEFFERSON	218	2021-12-04	1	Morriss Forman		12-04-2021 Morriss Forman
XXXX	7	40214	JEFFERSON	218	2021-12-02	1	Morriss Forman		12-02-2021 Morriss Forman
XXXX	7	40223	JEFFERSON	218	2021-12-03	1	Morriss Forman		12-03-2021 Morriss Forman
XXXX	7	40242	JEFFERSON	218	2021-12-04	1	Morriss Forman		12-04-2021 Morriss Forman
XXXX	7	40207	JEFFERSON	218	2021-12-03	1	Morriss Forman		12-03-2021 Morriss Forman
XXXX	7	40223	JEFFERSON	218	2021-12-02	1	Morriss Forman		12-02-2021 Morriss Forman
XXXX	7	40205	JEFFERSON	218	2021-12-02	1	Morriss Forman		12-02-2021 Morriss Forman
XXXX	7	40203	JEFFERSON	218	2021-12-07	1	Morriss Forman		12-07-2021 Morriss Forman
XXXX	7	40222	JEFFERSON	218	2021-12-06	1	Morriss Forman		12-06-2021 Morriss Forman
XXXX	7	40211	JEFFERSON	218	2021-12-04	1	Morriss Forman		12-04-2021 Morriss Forman
XXXX	7	40211	JEFFERSON	218	2021-12-03	1	Morriss Forman		12-03-2021 Morriss Forman
XXXX	7	40223	JEFFERSON	218	2021-12-02	1	Morriss Forman		12-02-2021 Morriss Forman
XXXX	7	40205	JEFFERSON	218	2021-12-04	1	Morriss Forman		12-04-2021 Morriss Forman
XXXX	7	40205	JEFFERSON	218	2021-12-01	1	Morriss Forman		12-01-2021 Morriss Forman
XXXX	7	40205	JEFFERSON	218	2021-12-03	1	Morriss Forman		12-03-2021 Morriss Forman
XXXX	7	40207	JEFFERSON	218	2021-12-05	1	Morriss Forman		12-05-2021 Morriss Forman
XXXX	7	40205	JEFFERSON	218	2021-12-05	1	Morriss Forman		12-05-2021 Morriss Forman
XXXX	7	40214	JEFFERSON	218	2021-12-01	1	Morriss Forman		12-01-2021 Morriss Forman
XXXX	7	40207	JEFFERSON	218	2021-12-06	1	Morriss Forman		12-06-2021 Morriss Forman
XXXX	7	40212	JEFFERSON	218	2021-12-01	1	Morriss Forman		12-01-2021 Morriss Forman
XXXX	7	40208	JEFFERSON	218	2021-12-07	1	Morriss Forman		12-07-2021 Morriss Forman
XXXX	7	40210	JEFFERSON	218	2021-12-01	1	Morriss Forman		12-01-2021 Morriss Forman
XXXX	7	40222	JEFFERSON	218	2021-12-02	1	Morriss Forman		12-02-2021 Morriss Forman
XXXX	7	40241	JEFFERSON	218	2021-12-04	1	Morriss Forman		12-04-2021 Morriss Forman
XXXX	7	40223	JEFFERSON	218	2021-12-04	1	Morriss Forman		12-04-2021 Morriss Forman
XXXX	7	40220	JEFFERSON	218	2021-12-06	1	Morriss Forman		12-06-2021 Morriss Forman
XXXX	7	40213	JEFFERSON	218	2021-12-07	1	Morriss Forman		12-07-2021 Morriss Forman
XXXX	7	40205	JEFFERSON	218	2021-12-07	1	Morriss Forman		12-07-2021 Morriss Forman
XXXX	7	40204	JEFFERSON	218	2021-12-04	1	Morriss Forman		12-04-2021 Morriss Forman
XXXX	7	40220	JEFFERSON	218	2021-12-04	1	Morriss Forman		12-04-2021 Morriss Forman
XXXX	7	40242	JEFFERSON	218	2021-12-05	1	Morriss Forman		12-05-2021 Morriss Forman
XXXX	7	40207	JEFFERSON	218	2021-12-03	1	Morriss Forman		12-03-2021 Morriss Forman
XXXX	7	40207	JEFFERSON	218	2021-12-02	1	Morriss Forman		12-02-2021 Morriss Forman
XXXX	7	40205	JEFFERSON	218	2021-12-01	1	Morriss Forman		12-01-2021 Morriss Forman
XXXX	7	40208	JEFFERSON	218	2021-12-02	1	Morriss Forman		12-02-2021 Morriss Forman
XXXX	7	40216	JEFFERSON	218	2021-12-06	1	Morriss Forman		12-06-2021 Morriss Forman
XXXX	7	40206	JEFFERSON	218	2021-12-01	1	Morriss Forman		12-01-2021 Morriss Forman
XXXX	7	40217	JEFFERSON	218	2021-12-03	1	Morriss Forman		12-03-2021 Morriss Forman
XXXX	7	40241	JEFFERSON	218	2021-12-04	1	Morriss Forman		12-04-2021 Morriss Forman
XXXX	7	40207	JEFFERSON	218	2021-12-04	1	Morriss Forman		12-04-2021 Morriss Forman
XXXX	7	40214	JEFFERSON	218	2021-12-05	1	Morriss Forman		12-05-2021 Morriss Forman
XXXX	7	40205	JEFFERSON	218	2021-12-04	1	Morriss Forman		12-04-2021 Morriss Forman
XXXX	7	40215	JEFFERSON	218	2021-12-04	1	Morriss Forman		12-04-2021 Morriss Forman
XXXX	7	40215	JEFFERSON	218	2021-12-04	1	Morriss Forman		12-04-2021 Morriss Forman
XXXX	7	40241	JEFFERSON	218	2021-12-05	1	Morriss Forman		12-05-2021 Morriss Forman
XXXX	7	40242	JEFFERSON	218	2021-12-07	1	Morriss Forman		12-07-2021 Morriss Forman
XXXX	7	40204	JEFFERSON	218	2021-12-04	1	Morriss Forman		12-04-2021 Morriss Forman
XXXX	7	40206	JEFFERSON	218	2021-12-05	1	Morriss Forman		12-05-2021 Morriss Forman
XXXX	7	40205	JEFFERSON	218	2021-12-02	1	Morriss Forman		12-02-2021 Morriss Forman
XXXX	7	40215	JEFFERSON	218	2021-12-04	1	Morriss Forman		12-04-2021 Morriss Forman
XXXX	7	40220	JEFFERSON	218	2021-12-06	1	Morriss Forman		12-06-2021 Morriss Forman
XXXX	7	40204	JEFFERSON	218	2021-12-07	1	Morriss Forman		12-07-2021 Morriss Forman
XXXX	7	40220	JEFFERSON	218	2021-12-03	1	Morriss Forman		12-03-2021 Morriss Forman
XXXX	7	40220	JEFFERSON	218	2021-12-01	1	Morriss Forman		12-01-2021 Morriss Forman
XXXX	7	40207	JEFFERSON	218	2021-12-04	1	Morriss Forman		12-04-2021 Morriss Forman
XXXX	7	40241	JEFFERSON	218	2021-12-01	1	Morriss Forman		12-01-2021 Morriss Forman
XXXX	7	40207	JEFFERSON	218	2021-12-06	1	Morriss Forman		12-06-2021 Morriss Forman
XXXX	7	40207	JEFFERSON	218	2021-12-06	1	Morriss Forman		12-06-2021 Morriss Forman
XXXX	7	40220	JEFFERSON	218	2021-12-03	1	Morriss Forman		12-03-2021 Morriss Forman
XXXX	7	40208	JEFFERSON	218	2021-12-04	1	Morriss Forman		12-04-2021 Morriss Forman
XXXX	7	40208	JEFFERSON	218	2021-12-04	1	Morriss Forman		12-04-2021 Morriss Forman
XXXX	7	40223	JEFFERSON	218	2021-12-04	1	Morriss Forman		12-04-2021 Morriss Forman
XXXX	7	40241	JEFFERSON	218	2021-12-02	1	Morriss Forman		12-02-2021 Morriss Forman
XXXX	7	40241	JEFFERSON	218	2021-12-07	1	Morriss Forman		12-07-2021 Morriss Forman
XXXX	7	40223	JEFFERSON	218	2021-12-03	1	Morriss Forman		12-03-2021 Morriss Forman
XXXX	7	40207	JEFFERSON	218	2021-12-05	1	Morriss Forman		12-05-2021 Morriss Forman
XXXX	7	40212	JEFFERSON	218	2021-12-07	1	Morriss Forman		12-07-2021 Morriss Forman
XXXX	7	40220	JEFFERSON	218	2021-12-03	1	Morriss Forman		12-03-2021 Morriss Forman
XXXX	7	40212	JEFFERSON	218	2021-12-06	1	Morriss Forman		12-06-2021 Morriss Forman
XXXX	7	40223	JEFFERSON	218	2021-12-05	1	Morriss Forman		12-05-2021 Morriss Forman
XXXX	7	40205	JEFFERSON	218	2021-12-04	1	Morriss Forman		12-04-2021 Morriss Forman
XXXX	7	40241	JEFFERSON	218	2021-12-05	1	Morriss Forman		12-05-2021 Morriss Forman
XXXX	7	40223	JEFFERSON	218	2021-12-03	1	Morriss Forman		12-03-2021 Morriss Forman
XXXX	7	40214	JEFFERSON	218	2021-12-05	1	Morriss Forman		12-05-2021 Morriss Forman
XXXX	7	40204	JEFFERSON	218	2021-12-05	1	Morriss Forman		12-05-2021 Morriss Forman
XXXX	7	40205	JEFFERSON	218	2021-12-05	1	Morriss Forman		12-05-2021 Morriss Forman
XXXX	7	40216	JEFFERSON	218	2021-12-04	1	Morriss Forman		12-04-2021 Morriss Forman
XXXX	7	40217	JEFFERSON	218	2021-12-03	1	Morriss Forman		12-03-2021 Morriss Forman
XXXX	7	40243	JEFFERSON	218	2021-12-04	1	Morriss Forman		12-04-2021 Morriss Forman
XXXX	7	40206	JEFFERSON	218	2021-12-04	1	Morriss Forman		12-04-2021 Morriss Forman
XXXX	7	40241	JEFFERSON	218	2021-12-05	1	Morriss Forman		12-05-2021 Morriss Forman
XXXX	7	40059	JEFFERSON	218	2021-12-05	1	Morriss Forman		12-05-2021 Morriss Forman
XXXX	7	40223	JEFFERSON	218	2021-12-01	1	Morriss Forman		12-01-2021 Morriss Forman
XXXX	7	40207	JEFFERSON	218	2021-12-03	1	Morriss Forman		12-03-2021 Morriss Forman
XXXX	7	40223	JEFFERSON	218	2021-12-05	1	Morriss Forman		12-05-2021 Morriss Forman
XXXX	7	40242	JEFFERSON	218	2021-12-05	1	Morriss Forman		12-05-2021 Morriss Forman
XXXX	7	40223	JEFFERSON	218	2021-12-01	1	Morriss Forman		12-01-2021 Morriss Forman
XXXX	7	40205	JEFFERSON	218	2021-12-07	1	Morriss Forman		12-07-2021 Morriss Forman
XXXX	7	40203	JEFFERSON	218	2021-12-04	1	Morriss Forman		12-04-2021 Morriss Forman
XXXX	7	40211	JEFFERSON	218	2021-12-04	1	Morriss Forman		12-04-2021 Morriss Forman
XXXX	7	40205	JEFFERSON	218	2021-12-02	1	Morriss Forman		12-02-2021 Morriss Forman
XXXX	7	40213	JEFFERSON	218	2021-12-02	1	Morriss Forman		12-02-2021 Morriss Forman
XXXX	7	40242	JEFFERSON	218	2021-12-04	1	Morriss Forman		12-04-2021 Morriss Forman
XXXX	7	40207	JEFFERSON	218	2021-12-07	1	Morriss Forman		12-07-2021 Morriss Forman
XXXX	7	40223	JEFFERSON	218	2021-12-01	1	Morriss Forman		12-01-2021 Morriss Forman
XXXX	7	40206	JEFFERSON	218	2021-12-04	1	Morriss Forman		12-04-2021 Morriss Forman
XXXX	7	40215	JEFFERSON	218	2021-12-04	1	Morriss Forman		12-04-2021 Morriss Forman
XXXX	7	40205	JEFFERSON	218	2021-12-04	1	Morriss Forman		12-04-2021 Morriss Forman
XXXX	7	40223	JEFFERSON	218	2021-12-05	1	Morriss Forman		12-05-2021 Morriss Forman
XXXX	7	40222	JEFFERSON	218	2021-12-06	1	Morriss Forman		12-06-2021 Morriss Forman
XXXX	7	40214	JEFFERSON	218	2021-12-03	1	Morriss Forman		12-03-2021 Morriss Forman
XXXX	7	40222	JEFFERSON	218	2021-12-01	1	Morriss Forman		12-01-2021 Morriss Forman
XXXX	7	40210	JEFFERSON	218	2021-12-03	1	Morriss Forman		12-03-2021 Morriss Forman
XXXX	7	40241	JEFFERSON	218	2021-12-01	1	Morriss Forman		12-01-2021 Morriss Forman
XXXX	7	40207	JEFFERSON	218	2021-12-06	1	Morriss Forman		12-06-2021 Morriss Forman
XXXX	7	40217	JEFFERSON	218	2021-12-04	1	Morriss Forman		12-04-2021 Morriss Forman
XXXX	7	40222	JEFFERSON	218	2021-12-05	1	Morriss Forman		12-05-2021 Morriss Forman
XXXX	7	40223	JEFFERSON	218	2021-12-04	1	Morriss Forman		12-04-2021 Morriss Forman
XXXX	7	40213	JEFFERSON	218	2021-12-05	1	Morriss Forman		12-05-2021 Morriss Forman
XXXX	7	40213	JEFFERSON	218	2021-12-07	1	Morriss Forman		12-07-2021 Morriss Forman
XXXX	7	40206	JEFFERSON	218	2021-12-03	1	Morriss Forman		12-03-2021 Morriss Forman
XXXX	7	40206	JEFFERSON	218	2021-12-01	1	Morriss Forman		12-01-2021 Morriss Forman
XXXX	7	40217	JEFFERSON	218	2021-12-03	1	Morriss Forman		12-03-2021 Morriss Forman
XXXX	7	40207	JEFFERSON	218	2021-12-04	1	Morriss Forman		12-04-2021 Morriss Forman
XXXX	7	40241	JEFFERSON	218	2021-12-01	1	Morriss Forman		12-01-2021 Morriss Forman
XXXX	7	40207	JEFFERSON	218	2021-12-05	1	Morriss Forman		12-05-2021 Morriss Forman
XXXX	7	40214	JEFFERSON	218	2021-12-05	1	Morriss Forman		12-05-2021 Morriss Forman
XXXX	7	40218	JEFFERSON	218	2021-12-05	1	Morriss Forman		12-05-2021 Morriss Forman
XXXX	7	40213	JEFFERSON	218	2021-12-01	1	Morriss Forman		12-01-2021 Morriss Forman
XXXX	7	40207	JEFFERSON	218	2021-12-03	1	Morriss Forman		12-03-2021 Morriss Forman
XXXX	7	40207	JEFFERSON	218	2021-12-04	1	Morriss Forman		12-04-2021 Morriss Forman
XXXX	7	40206	JEFFERSON	218	2021-12-05	1	Morriss Forman		12-05-2021 Morriss Forman
XXXX	7	40205	JEFFERSON	218	2021-12-04	1	Morriss Forman		12-04-2021 Morriss Forman
XXXX	7	40220	JEFFERSON	218	2021-12-04	1	Morriss Forman		12-04-2021 Morriss Forman
XXXX	7	40242	JEFFERSON	218	2021-12-04	1	Morriss Forman		12-04-2021 Morriss Forman
XXXX	7	40215	JEFFERSON	218	2021-12-04	1	Morriss Forman		12-04-2021 Morriss Forman
XXXX	7	40242	JEFFERSON	218	2021-12-04	1	Morriss Forman		12-04-2021 Morriss Forman
XXXX	7	40214	JEFFERSON	218	2021-12-03	1	Morriss Forman		12-03-2021 Morriss Forman
XXXX	7	40211	JEFFERSON	218	2021-12-05	1	Morriss Forman		12-05-2021 Morriss Forman
XXXX	7	40207	JEFFERSON	218	2021-12-03	1	Morriss Forman		12-03-2021 Morriss Forman
XXXX	7	40207	JEFFERSON	218	2021-12-05	1	Morriss Forman		12-05-2021 Morriss Forman
XXXX	7	40241	JEFFERSON	218	2021-12-06	1	Morriss Forman		12-06-2021 Morriss Forman
XXXX	7	40213	JEFFERSON	218	2021-12-03	1	Morriss Forman		12-03-2021 Morriss Forman
XXXX	7	40216	JEFFERSON	218	2021-12-07	1	Morriss Forman		12-07-2021 Morriss Forman
XXXX	7	40215	JEFFERSON	218	2021-12-04	1	Morriss Forman		12-04-2021 Morriss Forman
XXXX	7	40214	JEFFERSON	218	2021-12-04	1	Morriss Forman		12-04-2021 Morriss Forman
XXXX	7	40242	JEFFERSON	218	2021-12-02	1	Morriss Forman		12-02-2021 Morriss Forman
XXXX	7	40205	JEFFERSON	218	2021-12-07	1	Morriss Forman		12-07-2021 Morriss Forman
XXXX	7	40241	JEFFERSON	218	2021-12-02	1	Morriss Forman		12-02-2021 Morriss Forman
XXXX	7	40212	JEFFERSON	218	2021-12-03	1	Morriss Forman		12-03-2021 Morriss Forman
XXXX	7	40223	JEFFERSON	218	2021-12-03	1	Morriss Forman		12-03-2021 Morriss Forman
XXXX	7	40220	JEFFERSON	218	2021-12-03	1	Morriss Forman		12-03-2021 Morriss Forman
XXXX	7	40212	JEFFERSON	218	2021-12-02	1	Morriss Forman		12-02-2021 Morriss Forman
XXXX	7	40241	JEFFERSON	218	2021-12-04	1	Morriss Forman		12-04-2021 Morriss Forman
XXXX	7	40212	JEFFERSON	218	2021-12-04	1	Morriss Forman		12-04-2021 Morriss Forman
XXXX	7	40223	JEFFERSON	218	2021-12-04	1	Morriss Forman		12-04-2021 Morriss Forman
XXXX	7	40204	JEFFERSON	218	2021-12-01	1	Morriss Forman		12-01-2021 Morriss Forman
XXXX	7	40220	JEFFERSON	218	2021-12-05	1	Morriss Forman		12-05-2021 Morriss Forman
XXXX	7	40205	JEFFERSON	218	2021-12-02	1	Morriss Forman		12-02-2021 Morriss Forman
XXXX	7	40205	JEFFERSON	218	2021-12-01	1	Morriss Forman		12-01-2021 Morriss Forman
XXXX	7	40207	JEFFERSON	218	2021-12-06	1	Morriss Forman		12-06-2021 Morriss Forman
XXXX	7	40222	JEFFERSON	218	2021-12-01	1	Morriss Forman		12-01-2021 Morriss Forman
XXXX	7	40205	JEFFERSON	218	2021-12-04	1	Morriss Forman		12-04-2021 Morriss Forman
XXXX	7	40211	JEFFERSON	218	2021-12-04	1	Morriss Forman		12-04-2021 Morriss Forman
XXXX	7	40222	JEFFERSON	218	2021-12-04	1	Morriss Forman		12-04-2021 Morriss Forman
XXXX	7	40204	JEFFERSON	218	2021-12-03	1	Morriss Forman		12-03-2021 Morriss Forman
XXXX	7	40205	JEFFERSON	218	2021-12-04	1	Morriss Forman		12-04-2021 Morriss Forman
XXXX	7	40223	JEFFERSON	218	2021-12-04	1	Morriss Forman		12-04-2021 Morriss Forman
XXXX	7	40205	JEFFERSON	218	2021-12-05	1	Morriss Forman		12-05-2021 Morriss Forman
XXXX	7	40241	JEFFERSON	218	2021-12-05	1	Morriss Forman		12-05-2021 Morriss Forman
XXXX	7	40205	JEFFERSON	218	2021-12-07	1	Morriss Forman		12-07-2021 Morriss Forman
XXXX	7	40206	JEFFERSON	218	2021-12-04	1	Morriss Forman		12-04-2021 Morriss Forman
XXXX	7	40223	JEFFERSON	218	2021-12-07	1	Morriss Forman		12-07-2021 Morriss Forman
XXXX	7	40223	JEFFERSON	218	2021-12-01	1	Morriss Forman		12-01-2021 Morriss Forman
XXXX	7	40223	JEFFERSON	218	2021-12-04	1	Morriss Forman		12-04-2021 Morriss Forman
XXXX	7	40205	JEFFERSON	218	2021-12-07	1	Morriss Forman		12-07-2021 Morriss Forman
XXXX	7	40223	JEFFERSON	218	2021-12-06	1	Morriss Forman		12-06-2021 Morriss Forman
XXXX	7	40220	JEFFERSON	218	2021-12-04	1	Morriss Forman		12-04-2021 Morriss Forman
XXXX	7	40217	JEFFERSON	218	2021-12-02	1	Morriss Forman		12-02-2021 Morriss Forman
XXXX	7	40241	JEFFERSON	218	2021-12-01	1	Morriss Forman		12-01-2021 Morriss Forman
XXXX	7	40241	JEFFERSON	218	2021-12-05	1	Morriss Forman		12-05-2021 Morriss Forman
XXXX	7	40222	JEFFERSON	218	2021-12-03	1	Morriss Forman		12-03-2021 Morriss Forman
XXXX	7	40217	JEFFERSON	218	2021-12-01	1	Morriss Forman		12-01-2021 Morriss Forman
XXXX	7	40243	JEFFERSON	218	2021-12-03	1	Morriss Forman		12-03-2021 Morriss Forman
XXXX	7	40205	JEFFERSON	218	2021-12-02	1	Morriss Forman		12-02-2021 Morriss Forman
XXXX	7	40241	JEFFERSON	218	2021-12-04	1	Morriss Forman		12-04-2021 Morriss Forman
XXXX	7	40218	JEFFERSON	218	2021-12-03	1	Morriss Forman		12-03-2021 Morriss Forman
XXXX	7	40213	JEFFERSON	218	2021-12-03	1	Morriss Forman		12-03-2021 Morriss Forman
XXXX	7	40223	JEFFERSON	218	2021-12-03	1	Morriss Forman		12-03-2021 Morriss Forman
XXXX	7	40207	JEFFERSON	218	2021-12-05	1	Morriss Forman		12-05-2021 Morriss Forman
XXXX	7	40223	JEFFERSON	218	2021-12-05	1	Morriss Forman		12-05-2021 Morriss Forman
XXXX	7	40059	JEFFERSON	218	2021-12-03	1	Morriss Forman		12-03-2021 Morriss Forman
XXXX	7	40222	JEFFERSON	218	2021-12-02	1	Morriss Forman		12-02-2021 Morriss Forman
XXXX	7	40205	JEFFERSON	218	2021-12-06	1	Morriss Forman		12-06-2021 Morriss Forman
XXXX	7	40206	JEFFERSON	218	2021-12-04	1	Morriss Forman		12-04-2021 Morriss Forman
XXXX	7	40205	JEFFERSON	218	2021-12-04	1	Morriss Forman		12-04-2021 Morriss Forman
XXXX	7	40207	JEFFERSON	218	2021-12-05	1	Morriss Forman		12-05-2021 Morriss Forman
XXXX	7	40204	JEFFERSON	218	2021-12-02	1	Morriss Forman		12-02-2021 Morriss Forman
XXXX	7	40206	JEFFERSON	218	2021-12-03	1	Morriss Forman		12-03-2021 Morriss Forman
XXXX	7	40205	JEFFERSON	218	2021-12-05	1	Morriss Forman		12-05-2021 Morriss Forman
XXXX	7	40212	JEFFERSON	218	2021-12-06	1	Morriss Forman		12-06-2021 Morriss Forman
XXXX	7	40211	JEFFERSON	218	2021-12-03	1	Morriss Forman		12-03-2021 Morriss Forman
XXXX	7	40207	JEFFERSON	218	2021-12-04	1	Morriss Forman		12-04-2021 Morriss Forman
XXXX	7	40217	JEFFERSON	218	2021-12-01	1	Morriss Forman		12-01-2021 Morriss Forman
XXXX	7	40213	JEFFERSON	218	2021-12-05	1	Morriss Forman		12-05-2021 Morriss Forman
XXXX	7	40206	JEFFERSON	218	2021-12-05	1	Morriss Forman		12-05-2021 Morriss Forman
XXXX	7	40217	JEFFERSON	218	2021-12-04	1	Morriss Forman		12-04-2021 Morriss Forman
XXXX	7	40215	JEFFERSON	218	2021-12-04	1	Morriss Forman		12-04-2021 Morriss Forman
XXXX	7	40241	JEFFERSON	218	2021-12-03	1	Morriss Forman		12-03-2021 Morriss Forman
XXXX	7	40207	JEFFERSON	218	2021-12-01	1	Morriss Forman		12-01-2021 Morriss Forman
XXXX	7	40205	JEFFERSON	218	2021-12-04	1	Morriss Forman		12-04-2021 Morriss Forman
XXXX	7	40223	JEFFERSON	218	2021-12-04	1	Morriss Forman		12-04-2021 Morriss Forman
XXXX	7	40205	JEFFERSON	218	2021-12-04	1	Morriss Forman		12-04-2021 Morriss Forman
XXXX	7	40241	JEFFERSON	218	2021-12-04	1	Morriss Forman		12-04-2021 Morriss Forman
XXXX	7	40211	JEFFERSON	218	2021-12-07	1	Morriss Forman		12-07-2021 Morriss Forman
XXXX	7	40241	JEFFERSON	218	2021-12-03	1	Morriss Forman		12-03-2021 Morriss Forman
XXXX	7	40205	JEFFERSON	218	2021-12-04	1	Morriss Forman		12-04-2021 Morriss Forman
XXXX	7	40215	JEFFERSON	218	2021-12-01	1	Morriss Forman		12-01-2021 Morriss Forman
XXXX	7	40223	JEFFERSON	218	2021-12-03	1	Morriss Forman		12-03-2021 Morriss Forman
XXXX	7	40220	JEFFERSON	218	2021-12-05	1	Morriss Forman		12-05-2021 Morriss Forman
XXXX	7	40204	JEFFERSON	218	2021-12-01	1	Morriss Forman		12-01-2021 Morriss Forman
XXXX	7	40216	JEFFERSON	218	2021-12-04	1	Morriss Forman		12-04-2021 Morriss Forman
XXXX	7	40205	JEFFERSON	218	2021-12-02	1	Morriss Forman		12-02-2021 Morriss Forman
XXXX	7	40206	JEFFERSON	218	2021-12-05	1	Morriss Forman		12-05-2021 Morriss Forman
XXXX	7	40205	JEFFERSON	218	2021-12-07	1	Morriss Forman		12-07-2021 Morriss Forman
XXXX	7	40241	JEFFERSON	218	2021-12-05	1	Morriss Forman		12-05-2021 Morriss Forman
XXXX	7	40222	JEFFERSON	218	2021-12-04	1	Morriss Forman		12-04-2021 Morriss Forman
XXXX	7	40207	JEFFERSON	218	2021-12-04	1	Morriss Forman		12-04-2021 Morriss Forman
XXXX	7	40242	JEFFERSON	218	2021-12-07	1	Morriss Forman		12-07-2021 Morriss Forman
XXXX	7	40222	JEFFERSON	218	2021-12-05	1	Morriss Forman		12-05-2021 Morriss Forman
XXXX	7	40207	JEFFERSON	218	2021-12-07	1	Morriss Forman		12-07-2021 Morriss Forman
XXXX	7	40205	JEFFERSON	218	2021-12-06	1	Morriss Forman		12-06-2021 Morriss Forman
XXXX	7	40206	JEFFERSON	218	2021-12-04	1	Morriss Forman		12-04-2021 Morriss Forman
XXXX	7	40207	JEFFERSON	218	2021-12-04	1	Morriss Forman		12-04-2021 Morriss Forman
XXXX	7	40205	JEFFERSON	218	2021-12-05	1	Morriss Forman		12-05-2021 Morriss Forman
XXXX	7	40243	JEFFERSON	218	2021-12-03	1	Morriss Forman		12-03-2021 Morriss Forman
XXXX	7	40223	JEFFERSON	218	2021-12-07	1	Morriss Forman		12-07-2021 Morriss Forman
XXXX	7	40223	JEFFERSON	218	2021-12-05	1	Morriss Forman		12-05-2021 Morriss Forman
XXXX	7	40215	JEFFERSON	218	2021-12-05	1	Morriss Forman		12-05-2021 Morriss Forman
XXXX	7	40214	JEFFERSON	218	2021-12-04	1	Morriss Forman		12-04-2021 Morriss Forman
XXXX	7	40214	JEFFERSON	218	2021-12-02	1	Morriss Forman		12-02-2021 Morriss Forman
XXXX	7	40223	JEFFERSON	218	2021-12-03	1	Morriss Forman		12-03-2021 Morriss Forman
XXXX	7	40242	JEFFERSON	218	2021-12-04	1	Morriss Forman		12-04-2021 Morriss Forman
XXXX	7	40204	JEFFERSON	218	2021-12-05	1	Morriss Forman		12-05-2021 Morriss Forman
XXXX	7	40204	JEFFERSON	218	2021-12-06	1	Morriss Forman		12-06-2021 Morriss Forman
XXXX	7	40207	JEFFERSON	218	2021-12-03	1	Morriss Forman		12-03-2021 Morriss Forman
XXXX	7	40213	JEFFERSON	218	2021-12-02	1	Morriss Forman		12-02-2021 Morriss Forman
XXXX	7	40242	JEFFERSON	218	2021-12-01	1	Morriss Forman		12-01-2021 Morriss Forman
XXXX	7	40204	JEFFERSON	218	2021-12-05	1	Morriss Forman		12-05-2021 Morriss Forman
XXXX	7	40241	JEFFERSON	218	2021-12-05	1	Morriss Forman		12-05-2021 Morriss Forman
XXXX	7	40241	JEFFERSON	218	2021-12-07	1	Morriss Forman		12-07-2021 Morriss Forman
XXXX	7	40206	JEFFERSON	218	2021-12-04	1	Morriss Forman		12-04-2021 Morriss Forman
XXXX	7	40207	JEFFERSON	218	2021-12-05	1	Morriss Forman		12-05-2021 Morriss Forman
XXXX	7	40242	JEFFERSON	218	2021-12-01	1	Morriss Forman		12-01-2021 Morriss Forman
XXXX	7	40223	JEFFERSON	218	2021-12-05	1	Morriss Forman		12-05-2021 Morriss Forman
XXXX	7	40223	JEFFERSON	218	2021-12-05	1	Morriss Forman		12-05-2021 Morriss Forman
XXXX	7	40220	JEFFERSON	218	2021-12-04	1	Morriss Forman		12-04-2021 Morriss Forman
XXXX	7	40242	JEFFERSON	218	2021-12-04	1	Morriss Forman		12-04-2021 Morriss Forman
XXXX	7	40207	JEFFERSON	218	2021-12-03	1	Morriss Forman		12-03-2021 Morriss Forman
XXXX	7	40222	JEFFERSON	218	2021-12-06	1	Morriss Forman		12-06-2021 Morriss Forman
XXXX	7	40207	JEFFERSON	218	2021-12-05	1	Morriss Forman		12-05-2021 Morriss Forman
XXXX	7	40207	JEFFERSON	218	2021-12-05	1	Morriss Forman		12-05-2021 Morriss Forman
XXXX	7	40205	JEFFERSON	218	2021-12-05	1	Morriss Forman		12-05-2021 Morriss Forman
XXXX	7	40242	JEFFERSON	218	2021-12-01	1	Morriss Forman		12-01-2021 Morriss Forman
XXXX	7	40242	JEFFERSON	218	2021-12-04	1	Morriss Forman		12-04-2021 Morriss Forman
XXXX	7	40207	JEFFERSON	218	2021-12-05	1	Morriss Forman		12-05-2021 Morriss Forman
XXXX	7	40205	JEFFERSON	218	2021-12-05	1	Morriss Forman		12-05-2021 Morriss Forman
XXXX	7	40203	JEFFERSON	218	2021-12-07	1	Morriss Forman		12-07-2021 Morriss Forman
XXXX	7	40213	JEFFERSON	218	2021-12-04	1	Morriss Forman		12-04-2021 Morriss Forman
XXXX	7	40206	JEFFERSON	218	2021-12-04	1	Morriss Forman		12-04-2021 Morriss Forman
XXXX	7	40207	JEFFERSON	218	2021-12-07	1	Morriss Forman		12-07-2021 Morriss Forman
XXXX	7	40243	JEFFERSON	218	2021-12-05	1	Morriss Forman		12-05-2021 Morriss Forman
XXXX	7	40241	JEFFERSON	218	2021-12-04	1	Morriss Forman		12-04-2021 Morriss Forman
XXXX	6	40207	JEFFERSON	218	2021-12-04	1	Morriss Forman		12-04-2021 Morriss Forman
XXXX	6	40205	JEFFERSON	218	2021-12-06	1	Morriss Forman		12-06-2021 Morriss Forman
XXXX	6	40223	JEFFERSON	218	2021-12-06	1	Morriss Forman		12-06-2021 Morriss Forman
XXXX	6	40241	JEFFERSON	218	2021-12-01	1	Morriss Forman		12-01-2021 Morriss Forman
XXXX	6	40241	JEFFERSON	218	2021-12-01	1	Morriss Forman		12-01-2021 Morriss Forman
XXXX	6	40204	JEFFERSON	218	2021-12-05	1	Morriss Forman		12-05-2021 Morriss Forman
XXXX	6	40222	JEFFERSON	218	2021-12-05	1	Morriss Forman		12-05-2021 Morriss Forman
XXXX	6	40206	JEFFERSON	218	2021-12-03	1	Morriss Forman		12-03-2021 Morriss Forman
XXXX	6	40211	JEFFERSON	218	2021-12-06	1	Morriss Forman		12-06-2021 Morriss Forman
XXXX	6	40242	JEFFERSON	218	2021-12-05	1	Morriss Forman		12-05-2021 Morriss Forman
XXXX	6	40242	JEFFERSON	218	2021-12-02	1	Morriss Forman		12-02-2021 Morriss Forman
XXXX	6	40206	JEFFERSON	218	2021-12-07	1	Morriss Forman		12-07-2021 Morriss Forman
XXXX	6	40207	JEFFERSON	218	2021-12-02	1	Morriss Forman		12-02-2021 Morriss Forman
XXXX	6	40206	JEFFERSON	218	2021-12-04	1	Morriss Forman		12-04-2021 Morriss Forman
XXXX	6	40223	JEFFERSON	218	2021-12-02	1	Morriss Forman		12-02-2021 Morriss Forman
XXXX	6	40207	JEFFERSON	218	2021-12-04	1	Morriss Forman		12-04-2021 Morriss Forman
XXXX	6	40215	JEFFERSON	218	2021-12-04	1	Morriss Forman		12-04-2021 Morriss Forman
XXXX	6	40242	JEFFERSON	218	2021-12-04	1	Morriss Forman		12-04-2021 Morriss Forman
XXXX	6	40222	JEFFERSON	218	2021-12-04	1	Morriss Forman		12-04-2021 Morriss Forman
XXXX	6	40206	JEFFERSON	218	2021-12-04	1	Morriss Forman		12-04-2021 Morriss Forman
XXXX	6	40206	JEFFERSON	218	2021-12-04	1	Morriss Forman		12-04-2021 Morriss Forman
XXXX	6	40242	JEFFERSON	218	2021-12-04	1	Morriss Forman		12-04-2021 Morriss Forman
XXXX	6	40207	JEFFERSON	218	2021-12-02	1	Morriss Forman		12-02-2021 Morriss Forman
XXXX	6	40223	JEFFERSON	218	2021-12-05	1	Morriss Forman		12-05-2021 Morriss Forman
XXXX	6	40214	JEFFERSON	218	2021-12-04	1	Morriss Forman		12-04-2021 Morriss Forman
XXXX	6	40207	JEFFERSON	218	2021-12-02	1	Morriss Forman		12-02-2021 Morriss Forman
XXXX	6	40207	JEFFERSON	218	2021-12-04	1	Morriss Forman		12-04-2021 Morriss Forman
XXXX	6	40205	JEFFERSON	218	2021-12-02	1	Morriss Forman		12-02-2021 Morriss Forman
XXXX	6	40220	JEFFERSON	218	2021-12-01	1	Morriss Forman		12-01-2021 Morriss Forman
XXXX	6	40241	JEFFERSON	218	2021-12-05	1	Morriss Forman		12-05-2021 Morriss Forman
XXXX	6	40207	JEFFERSON	218	2021-12-04	1	Morriss Forman		12-04-2021 Morriss Forman
XXXX	6	40242	JEFFERSON	218	2021-12-04	1	Morriss Forman		12-04-2021 Morriss Forman
XXXX	6	40243	JEFFERSON	218	2021-12-02	1	Morriss Forman		12-02-2021 Morriss Forman
XXXX	6	40207	JEFFERSON	218	2021-12-01	1	Morriss Forman		12-01-2021 Morriss Forman
XXXX	7	40218	JEFFERSON	218	2021-12-04	1	Morriss Forman		12-04-2021 Morriss Forman
XXXX	7	40223	JEFFERSON	218	2021-12-06	1	Morriss Forman		12-06-2021 Morriss Forman
XXXX	7	40223	JEFFERSON	218	2021-12-03	1	Morriss Forman		12-03-2021 Morriss Forman
XXXX	7	40210	JEFFERSON	218	2021-12-02	1	Morriss Forman		12-02-2021 Morriss Forman
XXXX	7	40217	JEFFERSON	218	2021-12-05	1	Morriss Forman		12-05-2021 Morriss Forman
XXXX	7	40222	JEFFERSON	218	2021-12-04	1	Morriss Forman		12-04-2021 Morriss Forman
XXXX	7	40223	JEFFERSON	218	2021-12-06	1	Morriss Forman		12-06-2021 Morriss Forman
XXXX	7	40213	JEFFERSON	218	2021-12-07	1	Morriss Forman		12-07-2021 Morriss Forman
XXXX	6	40223	JEFFERSON	218	2021-12-01	1	Morriss Forman		12-01-2021 Morriss Forman
XXXX	6	40241	JEFFERSON	218	2021-12-05	1	Morriss Forman		12-05-2021 Morriss Forman
XXXX	6	40222	JEFFERSON	218	2021-12-06	1	Morriss Forman		12-06-2021 Morriss Forman
XXXX	7	40205	JEFFERSON	218	2021-12-03	1	Morriss Forman		12-03-2021 Morriss Forman
XXXX	7	40214	JEFFERSON	218	2021-12-07	1	Morriss Forman		12-07-2021 Morriss Forman
XXXX	6	40222	JEFFERSON	218	2021-12-04	1	Morriss Forman		12-04-2021 Morriss Forman
XXXX	7	40214	JEFFERSON	218	2021-12-04	1	Morriss Forman		12-04-2021 Morriss Forman
XXXX	6	40218	JEFFERSON	218	2021-12-05	1	Morriss Forman		12-05-2021 Morriss Forman
XXXX	6	40241	JEFFERSON	218	2021-12-07	1	Morriss Forman		12-07-2021 Morriss Forman
XXXX	6	40241	JEFFERSON	218	2021-12-05	1	Morriss Forman		12-05-2021 Morriss Forman
XXXX	6	40242	JEFFERSON	218	2021-12-03	1	Morriss Forman		12-03-2021 Morriss Forman
XXXX	6	40241	JEFFERSON	218	2021-12-03	1	Morriss Forman		12-03-2021 Morriss Forman
XXXX	6	40220	JEFFERSON	218	2021-12-07	1	Morriss Forman		12-07-2021 Morriss Forman
XXXX	6	40207	JEFFERSON	218	2021-12-04	1	Morriss Forman		12-04-2021 Morriss Forman
XXXX	6	40207	JEFFERSON	218	2021-12-04	1	Morriss Forman		12-04-2021 Morriss Forman
XXXX	6	40207	JEFFERSON	218	2021-12-07	1	Morriss Forman		12-07-2021 Morriss Forman
XXXX	6	40220	JEFFERSON	218	2021-12-02	1	Morriss Forman		12-02-2021 Morriss Forman
XXXX	6	40213	JEFFERSON	218	2021-12-05	1	Morriss Forman		12-05-2021 Morriss Forman
XXXX	6	40207	JEFFERSON	218	2021-12-04	1	Morriss Forman		12-04-2021 Morriss Forman
[truncated: 253,140+ more rows]

## Sheet: DEATHS PREFACE
	*Recorded data are unique events representing one individual where SARS-CoV-2 was identified as a sole or major contributor towards death.

## Sheet: DEATHS DATA
death_dt	ZoneNUM	Address
2022-01-01	2	Guthrie
2022-01-01	1	Morriss Forman
2022-01-01	2	Guthrie
2022-01-01	1	Morriss Forman
2022-01-02	1	Morriss Forman
2022-01-02	2	Guthrie
2022-01-02	3	Cedar Creek
2022-01-02	1	Morriss Forman
2022-01-02	2	Guthrie
2022-01-03	5	Hite Creek
2022-01-03	1	Morriss Forman
2022-01-03	2	Guthrie
2022-01-03	2	Guthrie
2022-01-03	2	Guthrie
2022-01-04	1	Morriss Forman
2022-01-04	5	Hite Creek
2022-01-04	1	Morriss Forman
2022-01-05	5	Hite Creek
2022-01-05	1	Morriss Forman
2022-01-05	1	Morriss Forman
2022-01-05	2	Guthrie
2022-01-05	2	Guthrie
2022-01-05
2022-01-07	1	Morriss Forman
2022-01-07	2	Guthrie
2022-01-07	2	Guthrie
2022-01-07	2	Guthrie
2022-01-07	2	Guthrie
2022-01-07	2	Guthrie
2022-01-07	2	Guthrie
2022-01-07	1	Morriss Forman
2022-01-07
2022-01-08	2	Guthrie
2022-01-08	2	Guthrie
2022-01-08	2	Guthrie
2022-01-08	2	Guthrie
2022-01-08	2	Guthrie
2022-01-08	2	Guthrie
2022-01-08	2	Guthrie
2022-01-08	2	Guthrie
2022-01-08
2022-01-09	2	Guthrie
2022-01-09	2	Guthrie
2022-01-09	1	Morriss Forman
2022-01-09	2	Guthrie
2022-01-09	2	Guthrie
2022-01-09	1	Morriss Forman
2022-01-09	1	Morriss Forman
2022-01-10	5	Hite Creek
2022-01-10	1	Morriss Forman
2022-01-10	1	Morriss Forman
2022-01-10	1	Morriss Forman
2022-01-10	1	Morriss Forman
2022-01-10	2	Guthrie
2022-01-11	5	Hite Creek
2022-01-11	5	Hite Creek
2022-01-11	1	Morriss Forman
2022-01-11	1	Morriss Forman
2022-01-11	2	Guthrie
2022-01-11
2022-01-12	2	Guthrie
2022-01-12	2	Guthrie
2022-01-12	1	Morriss Forman
2022-01-12	2	Guthrie
2022-01-12	2	Guthrie
2022-01-13	1	Morriss Forman
2022-01-13	2	Guthrie
2022-01-13	2	Guthrie
2022-01-13	1	Morriss Forman
2022-01-13	2	Guthrie
2022-01-13	1	Morriss Forman
2022-01-13	2	Guthrie
2022-01-13	2	Guthrie
2022-01-13
2022-01-14	1	Morriss Forman
2022-01-14	2	Guthrie
2022-01-14	2	Guthrie
2022-01-14	2	Guthrie
2022-01-14	3	Cedar Creek
2022-01-14	2	Guthrie
2022-01-14	2	Guthrie
2022-01-15	1	Morriss Forman
2022-01-15	4	Floyds Fork
2022-01-15
2022-01-15	2	Guthrie
2022-01-15	2	Guthrie
2022-01-15
2022-01-16	2	Guthrie
2022-01-16	1	Morriss Forman
2022-01-16	2	Guthrie
2022-01-16	2	Guthrie
2022-01-16	2	Guthrie
2022-01-16	2	Guthrie
2022-01-16	2	Guthrie
2022-01-16	1	Morriss Forman
2022-01-16	2	Guthrie
2022-01-17
2022-01-17
2022-01-17	2	Guthrie
2022-01-17	1	Morriss Forman
2022-01-17	2	Guthrie
2022-01-17	2	Guthrie
2022-01-18	1	Morriss Forman
2022-01-18	2	Guthrie
2022-01-18	2	Guthrie
2022-01-18	1	Morriss Forman
2022-01-18	1	Morriss Forman
2022-01-18	2	Guthrie
2022-01-18	2	Guthrie
2022-01-19	5	Hite Creek
2022-01-19
2022-01-19	2	Guthrie
2022-01-19	2	Guthrie
2022-01-19	1	Morriss Forman
2022-01-19
2022-01-19	1	Morriss Forman
2022-01-20	4	Floyds Fork
2022-01-20	2	Guthrie
2022-01-20	1	Morriss Forman
2022-01-20	2	Guthrie
2022-01-20	2	Guthrie
2022-01-20	2	Guthrie
2022-01-20	2	Guthrie
2022-01-20	2	Guthrie
2022-01-20	2	Guthrie
2022-01-20	2	Guthrie
2022-01-20	2	Guthrie
2022-01-20	1	Morriss Forman
2022-01-20
2022-01-20
2022-01-21	2	Guthrie
2022-01-21	2	Guthrie
2022-01-21	2	Guthrie
2022-01-21	2	Guthrie
2022-01-21	2	Guthrie
2022-01-22	2	Guthrie
2022-01-22	4	Floyds Fork
2022-01-22	2	Guthrie
2022-01-22	1	Morriss Forman
2022-01-22	2	Guthrie
2022-01-22	5	Hite Creek
2022-01-22	2	Guthrie
2022-01-22	1	Morriss Forman
2022-01-23	1	Morriss Forman
2022-01-23	1	Morriss Forman
2022-01-23	2	Guthrie
2022-01-23	1	Morriss Forman
2022-01-23	1	Morriss Forman
2022-01-23	1	Morriss Forman
2022-01-23	1	Morriss Forman
2022-01-23	2	Guthrie
2022-01-23	2	Guthrie
2022-01-23	1	Morriss Forman
2022-01-23	3	Cedar Creek
2022-01-24	1	Morriss Forman
2022-01-24	1	Morriss Forman
2022-01-24	2	Guthrie
2022-01-24	2	Guthrie
2022-01-24	3	Cedar Creek
2022-01-24	2	Guthrie
2022-01-24	2	Guthrie
2022-01-25	1	Morriss Forman
2022-01-25	1	Morriss Forman
2022-01-25	1	Morriss Forman
2022-01-25	5	Hite Creek
2022-01-25	2	Guthrie
2022-01-25	2	Guthrie
2022-01-25	1	Morriss Forman
2022-01-25	1	Morriss Forman
2022-01-25
2022-01-26	4	Floyds Fork
2022-01-26	1	Morriss Forman
2022-01-26	1	Morriss Forman
2022-01-26	2	Guthrie
2022-01-26	2	Guthrie
2022-01-27	1	Morriss Forman
2022-01-27	1	Morriss Forman
2022-01-27	1	Morriss Forman
2022-01-27	1	Morriss Forman
2022-01-27
2022-01-27	1	Morriss Forman
2022-01-27	1	Morriss Forman
2022-01-27	2	Guthrie
2022-01-27	1	Morriss Forman
2022-01-27	1	Morriss Forman
2022-01-28	2	Guthrie
2022-01-28	3	Cedar Creek
2022-01-28	1	Morriss Forman
2022-01-28	2	Guthrie
2022-01-28	1	Morriss Forman
2022-01-28	2	Guthrie
2022-01-29	1	Morriss Forman
2022-01-29	1	Morriss Forman
2022-01-29	2	Guthrie
2022-01-29	2	Guthrie
2022-01-29	2	Guthrie
2022-01-29	1	Morriss Forman
2022-01-29	1	Morriss Forman
2022-01-29	2	Guthrie
2022-01-29	1	Morriss Forman
2022-01-30	1	Morriss Forman
2022-01-30	1	Morriss Forman
2022-01-30	1	Morriss Forman
2022-01-30
2022-01-30	2	Guthrie
2022-01-30	2	Guthrie
2022-01-30	1	Morriss Forman
2022-01-30	1	Morriss Forman
2022-01-30	1	Morriss Forman
2022-01-30	1	Morriss Forman
2022-01-30	2	Guthrie
2022-01-30	2	Guthrie
2022-01-30	2	Guthrie
2022-01-30	3	Cedar Creek
2022-01-30	2	Guthrie
2022-01-31	1	Morriss Forman
2022-01-31	1	Morriss Forman
2022-01-31	2	Guthrie
2022-01-31	2	Guthrie
2022-01-31	2	Guthrie
2022-02-01	1	Morriss Forman
2022-02-01	1	Morriss Forman
2022-02-01	1	Morriss Forman
2022-02-01	1	Morriss Forman
2022-02-01	5	Hite Creek
2022-02-01	1	Morriss Forman
2022-02-01	2	Guthrie
2022-02-01	3	Cedar Creek
2022-02-02
2022-02-02	1	Morriss Forman
2022-02-02	5	Hite Creek
2022-02-02	2	Guthrie
2022-02-02	2	Guthrie
2022-02-03	2	Guthrie
2022-02-03	2	Guthrie
2022-02-03	2	Guthrie
2022-02-03	2	Guthrie
2022-02-03	2	Guthrie
2022-02-03	2	Guthrie
2022-02-04	1	Morriss Forman
2022-02-04	2	Guthrie
2022-02-04	2	Guthrie
2022-02-04	1	Morriss Forman
2022-02-05	1	Morriss Forman
2022-02-05	3	Cedar Creek
2022-02-05
2022-02-05	1	Morriss Forman
2022-02-05
2022-02-05	1	Morriss Forman
2022-02-06
2022-02-06	2	Guthrie
2022-02-06	1	Morriss Forman
2022-02-06
2022-02-06	2	Guthrie
2022-02-06	2	Guthrie
2022-02-06	1	Morriss Forman
2022-02-07	2	Guthrie
2022-02-07	1	Morriss Forman
2022-02-07	1	Morriss Forman
2022-02-07	4	Floyds Fork
2022-02-07	1	Morriss Forman
2022-02-07	1	Morriss Forman
2022-02-07	1	Morriss Forman
2022-02-07	2	Guthrie
2022-02-07	2	Guthrie
2022-02-07
2022-02-08
2022-02-08	2	Guthrie
2022-02-08	1	Morriss Forman
2022-02-08	1	Morriss Forman
2022-02-08
2022-02-09	5	Hite Creek
2022-02-09	1	Morriss Forman
2022-02-09	2	Guthrie
2022-02-09	1	Morriss Forman
2022-02-09	2	Guthrie
2022-02-09	5	Hite Creek
2022-02-09	1	Morriss Forman
2022-02-10	1	Morriss Forman
2022-02-10
2022-02-10	2	Guthrie
2022-02-10	2	Guthrie
2022-02-10
2022-02-10	1	Morriss Forman
2022-02-11	2	Guthrie
2022-02-11
2022-02-11	4	Floyds Fork
2022-02-11	1	Morriss Forman
2022-02-11	1	Morriss Forman
2022-02-11	2	Guthrie
2022-02-11	2	Guthrie
2022-02-12	4	Floyds Fork
2022-02-12	2	Guthrie
2022-02-12	1	Morriss Forman
2022-02-13	1	Morriss Forman
2022-02-13	1	Morriss Forman
2022-02-13	2	Guthrie
2022-02-13	5	Hite Creek
2022-02-13	2	Guthrie
2022-02-13	2	Guthrie
2022-02-14	2	Guthrie
2022-02-14	2	Guthrie
2022-02-14	4	Floyds Fork
2022-02-15	1	Morriss Forman
2022-02-15	1	Morriss Forman
2022-02-15	2	Guthrie
2022-02-16	2	Guthrie
2022-02-16	4	Floyds Fork
2022-02-16	1	Morriss Forman
2022-02-16	1	Morriss Forman
2022-02-16	4	Floyds Fork
2022-02-17	2	Guthrie
2022-02-17	1	Morriss Forman
2022-02-17	2	Guthrie
2022-02-17	2	Guthrie
2022-02-18	3	Cedar Creek
2022-02-18	2	Guthrie
2022-02-19	2	Guthrie
2022-02-19	3	Cedar Creek
2022-02-20	1	Morriss Forman
2022-02-20	3	Cedar Creek
2022-02-20	1	Morriss Forman
2022-02-20	4	Floyds Fork
2022-02-20	1	Morriss Forman
2022-02-20	1	Morriss Forman
2022-02-21	1	Morriss Forman
2022-02-21	2	Guthrie
2022-02-21	2	Guthrie
2022-02-21	1	Morriss Forman
2022-02-21	2	Guthrie
2022-02-21	3	Cedar Creek
2022-02-21	2	Guthrie
2022-02-21	1	Morriss Forman
2022-02-22	1	Morriss Forman
2022-02-23	1	Morriss Forman
2022-02-23	2	Guthrie
2022-02-23	2	Guthrie
2022-02-23	2	Guthrie
2022-02-23	1	Morriss Forman
2022-02-24	1	Morriss Forman
2022-02-24	2	Guthrie
2022-02-24	1	Morriss Forman
2022-02-24	2	Guthrie
2022-02-25
2022-02-25
2022-02-25	1	Morriss Forman
2022-02-25	2	Guthrie
2022-02-26	2	Guthrie
2022-02-27	1	Morriss Forman
2022-02-27	4	Floyds Fork
2022-02-27
2022-02-27	1	Morriss Forman
2022-02-27	1	Morriss Forman
2022-02-28	2	Guthrie
2022-03-01	1	Morriss Forman
2022-03-01	2	Guthrie
2022-03-02	1	Morriss Forman
2022-03-02	1	Morriss Forman
2022-03-02	4	Floyds Fork
2022-03-02	1	Morriss Forman
2022-03-02	2	Guthrie
2022-03-05	2	Guthrie
2022-03-05	2	Guthrie
2022-03-06	1	Morriss Forman
2022-03-06	2	Guthrie
2022-03-06	2	Guthrie
2022-03-07	2	Guthrie
2022-03-08	1	Morriss Forman
2022-03-09	4	Floyds Fork
2022-03-11	1	Morriss Forman
2022-03-11	1	Morriss Forman
2022-03-13	2	Guthrie
2022-03-14	1	Morriss Forman
2022-03-16	1	Morriss Forman
2022-03-16	2	Guthrie
2022-03-17	3	Cedar Creek
2022-03-17	3	Cedar Creek
2022-03-17
2022-03-17	2	Guthrie
2022-03-18	2	Guthrie
2022-03-19	2	Guthrie
2022-03-21	2	Guthrie
2022-03-22	1	Morriss Forman
2022-03-25	1	Morriss Forman
2022-03-27	1	Morriss Forman
2022-03-27	2	Guthrie
2022-03-27	1	Morriss Forman
2022-03-28	1	Morriss Forman
2022-03-30	1	Morriss Forman
2022-03-30	1	Morriss Forman
2022-03-30	1	Morriss Forman
2022-03-30
2022-04-03	1	Morriss Forman
2022-04-04	2	Guthrie
2022-04-04	2	Guthrie
2022-04-05	1	Morriss Forman
2022-04-06	3	Cedar Creek
2022-04-06	1	Morriss Forman
2022-04-09	4	Floyds Fork
2022-04-10	1	Morriss Forman
2022-04-10	2	Guthrie
2022-04-12	2	Guthrie
2022-04-14	1	Morriss Forman
2022-04-14	2	Guthrie
2022-04-15	1	Morriss Forman
2022-04-15	3	Cedar Creek
2022-04-17	2	Guthrie
2022-04-19	1	Morriss Forman
2022-04-20	1	Morriss Forman
2022-04-20	1	Morriss Forman
2022-04-23	3	Cedar Creek
2022-04-25	1	Morriss Forman
2022-04-26	2	Guthrie
2022-04-26	3	Cedar Creek
2022-04-27	1	Morriss Forman
2022-04-27	2	Guthrie
2022-04-28	2	Guthrie
2022-05-02	1	Morriss Forman
2022-05-04	3	Cedar Creek
2022-05-06	2	Guthrie
2022-05-13	1	Morriss Forman
2022-05-20	1	Morriss Forman
2022-05-20	3	Cedar Creek
2022-05-20	1	Morriss Forman
2022-05-21	2	Guthrie
2022-05-21	1	Morriss Forman
2022-05-25
2022-05-26	1	Morriss Forman
2022-05-26
2022-05-26	2	Guthrie
2022-05-27	2	Guthrie
2022-05-27	2	Guthrie
2022-05-27	3	Cedar Creek
2022-05-28	1	Morriss Forman
2022-05-29	2	Guthrie
2022-05-29	2	Guthrie
2022-05-29	2	Guthrie
2022-05-31	2	Guthrie
2022-05-31	1	Morriss Forman
2022-06-02	1	Morriss Forman
2022-06-03	1	Morriss Forman
2022-06-04	1	Morriss Forman
2022-06-04	2	Guthrie
2022-06-04
2022-06-05	2	Guthrie
2022-06-06	2	Guthrie
2022-06-06	1	Morriss Forman
2022-06-09	1	Morriss Forman
2022-06-12	1	Morriss Forman
2022-06-12	1	Morriss Forman
2022-06-13	2	Guthrie
2022-06-15	1	Morriss Forman
2022-06-17	1	Morriss Forman
2022-06-18	1	Morriss Forman
2022-06-18	1	Morriss Forman
2022-06-19	4	Floyds Fork
2022-06-20	1	Morriss Forman
2022-06-20	1	Morriss Forman
2022-06-22	1	Morriss Forman
2022-06-22	1	Morriss Forman
2022-06-22	2	Guthrie
2022-06-22
2022-06-24	2	Guthrie
2022-06-24	2	Guthrie
2022-06-25	2	Guthrie
2022-06-25	4	Floyds Fork
2022-06-26	1	Morriss Forman
2022-06-26	2	Guthrie
2022-06-26	2	Guthrie
2022-06-27	2	Guthrie
2022-06-28	2	Guthrie
2022-06-28	1	Morriss Forman
2022-06-28	2	Guthrie
2022-06-29	5	Hite Creek
2022-06-29	1	Morriss Forman
2022-07-01	2	Guthrie
2022-07-01	1	Morriss Forman
2022-07-04	5	Hite Creek
2022-07-05	1	Morriss Forman
2022-07-06	2	Guthrie
2022-07-06	3	Cedar Creek
2022-07-07	2	Guthrie
2022-07-07	3	Cedar Creek
2022-07-07	2	Guthrie
2022-07-09	1	Morriss Forman
2022-07-09	1	Morriss Forman
2022-07-10	3	Cedar Creek
2022-07-12	2	Guthrie
2022-07-13	1	Morriss Forman
2022-07-13	3	Cedar Creek
2022-07-16	4	Floyds Fork
2022-07-18	2	Guthrie
2022-07-18	1	Morriss Forman
2022-07-22	2	Guthrie
2022-07-24	1	Morriss Forman
2022-07-25	1	Morriss Forman
2022-07-27	1	Morriss Forman
2022-07-29	1	Morriss Forman
2022-07-29	1	Morriss Forman
2022-07-29
2022-07-30	1	Morriss Forman
2022-07-30	2	Guthrie
2022-07-30	3	Cedar Creek
2022-07-30	2	Guthrie
2022-07-31	1	Morriss Forman
2022-07-31	1	Morriss Forman
2022-08-01	1	Morriss Forman
2022-08-01	1	Morriss Forman
2022-08-01	1	Morriss Forman
2022-08-02	2	Guthrie
2022-08-03	1	Morriss Forman
2022-08-03	2	Guthrie
2022-08-04	1	Morriss Forman
2022-08-04	1	Morriss Forman
2022-08-04	2	Guthrie
2022-08-04	3	Cedar Creek
2022-08-05	2	Guthrie
2022-08-05	2	Guthrie
2022-08-09	1	Morriss Forman
2022-08-11	1	Morriss Forman
2022-08-12	1	Morriss Forman
2022-08-12	4	Floyds Fork
2022-08-14	3	Cedar Creek
2022-08-16	1	Morriss Forman

## Sheet: DEATHS PARSED
death_dt	Week	ZoneNUM	Address		death_dt	Week	ZoneNUM	Address		death_dt	Week	ZoneNUM	Address		death_dt	Week	ZoneNUM	Address		death_dt	Week	ZoneNUM	Address		death_dt	Week	ZoneNUM	Address
2022-01-01	1	1	Morriss Forman		2022-01-01	1	2	Guthrie		2022-01-02	2	3	Cedar Creek		2022-01-15	3	4	Floyds Fork		2022-01-03	2	5	Hite Creek		2022-01-05	2		At-Large
2022-01-01	1	1	Morriss Forman		2022-01-01	1	2	Guthrie		2022-01-14	3	3	Cedar Creek		2022-01-20	4	4	Floyds Fork		2022-01-04	2	5	Hite Creek		2022-01-07	2		At-Large
2022-01-02	2	1	Morriss Forman		2022-01-02	2	2	Guthrie		2022-01-23	5	3	Cedar Creek		2022-01-22	4	4	Floyds Fork		2022-01-05	2	5	Hite Creek		2022-01-08	2		At-Large
2022-01-02	2	1	Morriss Forman		2022-01-02	2	2	Guthrie		2022-01-24	5	3	Cedar Creek		2022-01-26	5	4	Floyds Fork		2022-01-10	3	5	Hite Creek		2022-01-11	3		At-Large
2022-01-03	2	1	Morriss Forman		2022-01-03	2	2	Guthrie		2022-01-28	5	3	Cedar Creek		2022-02-07	7	4	Floyds Fork		2022-01-11	3	5	Hite Creek		2022-01-13	3		At-Large
2022-01-04	2	1	Morriss Forman		2022-01-03	2	2	Guthrie		2022-01-30	6	3	Cedar Creek		2022-02-11	7	4	Floyds Fork		2022-01-11	3	5	Hite Creek		2022-01-15	3		At-Large
2022-01-04	2	1	Morriss Forman		2022-01-03	2	2	Guthrie		2022-02-01	6	3	Cedar Creek		2022-02-12	7	4	Floyds Fork		2022-01-19	4	5	Hite Creek		2022-01-15	3		At-Large
2022-01-05	2	1	Morriss Forman		2022-01-05	2	2	Guthrie		2022-02-05	6	3	Cedar Creek		2022-02-14	8	4	Floyds Fork		2022-01-22	4	5	Hite Creek		2022-01-17	4		At-Large
2022-01-05	2	1	Morriss Forman		2022-01-05	2	2	Guthrie		2022-02-18	8	3	Cedar Creek		2022-02-16	8	4	Floyds Fork		2022-01-25	5	5	Hite Creek		2022-01-17	4		At-Large
2022-01-07	2	1	Morriss Forman		2022-01-07	2	2	Guthrie		2022-02-19	8	3	Cedar Creek		2022-02-16	8	4	Floyds Fork		2022-02-01	6	5	Hite Creek		2022-01-19	4		At-Large
2022-01-07	2	1	Morriss Forman		2022-01-07	2	2	Guthrie		2022-02-20	9	3	Cedar Creek		2022-02-20	9	4	Floyds Fork		2022-02-02	6	5	Hite Creek		2022-01-19	4		At-Large
2022-01-09	3	1	Morriss Forman		2022-01-07	2	2	Guthrie		2022-02-21	9	3	Cedar Creek		2022-02-27	10	4	Floyds Fork		2022-02-09	7	5	Hite Creek		2022-01-20	4		At-Large
2022-01-09	3	1	Morriss Forman		2022-01-07	2	2	Guthrie		2022-03-17	12	3	Cedar Creek		2022-03-02	10	4	Floyds Fork		2022-02-09	7	5	Hite Creek		2022-01-20	4		At-Large
2022-01-09	3	1	Morriss Forman		2022-01-07	2	2	Guthrie		2022-03-17	12	3	Cedar Creek		2022-03-09	11	4	Floyds Fork		2022-02-13	8	5	Hite Creek		2022-01-25	5		At-Large
2022-01-10	3	1	Morriss Forman		2022-01-07	2	2	Guthrie		2022-04-06	15	3	Cedar Creek		2022-04-09	15	4	Floyds Fork		2022-06-29	27	5	Hite Creek		2022-01-27	5		At-Large
2022-01-10	3	1	Morriss Forman		2022-01-08	2	2	Guthrie		2022-04-15	16	3	Cedar Creek		2022-06-19	26	4	Floyds Fork		2022-07-04	28	5	Hite Creek		2022-01-30	6		At-Large
2022-01-10	3	1	Morriss Forman		2022-01-08	2	2	Guthrie		2022-04-23	17	3	Cedar Creek		2022-06-25	26	4	Floyds Fork							2022-02-02	6		At-Large
2022-01-10	3	1	Morriss Forman		2022-01-08	2	2	Guthrie		2022-04-26	18	3	Cedar Creek		2022-07-16	29	4	Floyds Fork							2022-02-05	6		At-Large
2022-01-11	3	1	Morriss Forman		2022-01-08	2	2	Guthrie		2022-05-04	19	3	Cedar Creek		2022-08-12	33	4	Floyds Fork							2022-02-05	6		At-Large
2022-01-11	3	1	Morriss Forman		2022-01-08	2	2	Guthrie		2022-05-20	21	3	Cedar Creek												2022-02-06	7		At-Large
2022-01-12	3	1	Morriss Forman		2022-01-08	2	2	Guthrie		2022-05-27	22	3	Cedar Creek												2022-02-06	7		At-Large
2022-01-13	3	1	Morriss Forman		2022-01-08	2	2	Guthrie		2022-07-06	28	3	Cedar Creek												2022-02-07	7		At-Large
2022-01-13	3	1	Morriss Forman		2022-01-08	2	2	Guthrie		2022-07-07	28	3	Cedar Creek												2022-02-08	7		At-Large
2022-01-13	3	1	Morriss Forman		2022-01-09	3	2	Guthrie		2022-07-10	29	3	Cedar Creek												2022-02-08	7		At-Large
2022-01-14	3	1	Morriss Forman		2022-01-09	3	2	Guthrie		2022-07-13	29	3	Cedar Creek												2022-02-10	7		At-Large
2022-01-15	3	1	Morriss Forman		2022-01-09	3	2	Guthrie		2022-07-30	31	3	Cedar Creek												2022-02-10	7		At-Large
2022-01-16	4	1	Morriss Forman		2022-01-09	3	2	Guthrie		2022-08-04	32	3	Cedar Creek												2022-02-11	7		At-Large
2022-01-16	4	1	Morriss Forman		2022-01-10	3	2	Guthrie		2022-08-14	34	3	Cedar Creek												2022-02-25	9		At-Large
2022-01-17	4	1	Morriss Forman		2022-01-11	3	2	Guthrie																	2022-02-25	9		At-Large
2022-01-18	4	1	Morriss Forman		2022-01-12	3	2	Guthrie																	2022-02-27	10		At-Large
2022-01-18	4	1	Morriss Forman		2022-01-12	3	2	Guthrie																	2022-03-17	12		At-Large
2022-01-18	4	1	Morriss Forman		2022-01-12	3	2	Guthrie																	2022-03-30	14		At-Large
2022-01-19	4	1	Morriss Forman		2022-01-12	3	2	Guthrie																	2022-05-25	22		At-Large
2022-01-19	4	1	Morriss Forman		2022-01-13	3	2	Guthrie																	2022-05-26	22		At-Large
2022-01-20	4	1	Morriss Forman		2022-01-13	3	2	Guthrie																	2022-06-04	23		At-Large
2022-01-20	4	1	Morriss Forman		2022-01-13	3	2	Guthrie																	2022-06-22	26		At-Large
2022-01-22	4	1	Morriss Forman		2022-01-13	3	2	Guthrie																	2022-07-29	31		At-Large
2022-01-22	4	1	Morriss Forman		2022-01-13	3	2	Guthrie
2022-01-23	5	1	Morriss Forman		2022-01-14	3	2	Guthrie
2022-01-23	5	1	Morriss Forman		2022-01-14	3	2	Guthrie
2022-01-23	5	1	Morriss Forman		2022-01-14	3	2	Guthrie
2022-01-23	5	1	Morriss Forman		2022-01-14	3	2	Guthrie
2022-01-23	5	1	Morriss Forman		2022-01-14	3	2	Guthrie
2022-01-23	5	1	Morriss Forman		2022-01-15	3	2	Guthrie
2022-01-23	5	1	Morriss Forman		2022-01-15	3	2	Guthrie
2022-01-24	5	1	Morriss Forman		2022-01-16	4	2	Guthrie
2022-01-24	5	1	Morriss Forman		2022-01-16	4	2	Guthrie
2022-01-25	5	1	Morriss Forman		2022-01-16	4	2	Guthrie
2022-01-25	5	1	Morriss Forman		2022-01-16	4	2	Guthrie
2022-01-25	5	1	Morriss Forman		2022-01-16	4	2	Guthrie
2022-01-25	5	1	Morriss Forman		2022-01-16	4	2	Guthrie
2022-01-25	5	1	Morriss Forman		2022-01-16	4	2	Guthrie
2022-01-26	5	1	Morriss Forman		2022-01-17	4	2	Guthrie
2022-01-26	5	1	Morriss Forman		2022-01-17	4	2	Guthrie
2022-01-27	5	1	Morriss Forman		2022-01-17	4	2	Guthrie
2022-01-27	5	1	Morriss Forman		2022-01-18	4	2	Guthrie
2022-01-27	5	1	Morriss Forman		2022-01-18	4	2	Guthrie
2022-01-27	5	1	Morriss Forman		2022-01-18	4	2	Guthrie
2022-01-27	5	1	Morriss Forman		2022-01-18	4	2	Guthrie
2022-01-27	5	1	Morriss Forman		2022-01-19	4	2	Guthrie
2022-01-27	5	1	Morriss Forman		2022-01-19	4	2	Guthrie
2022-01-27	5	1	Morriss Forman		2022-01-20	4	2	Guthrie
2022-01-28	5	1	Morriss Forman		2022-01-20	4	2	Guthrie
2022-01-28	5	1	Morriss Forman		2022-01-20	4	2	Guthrie
2022-01-29	5	1	Morriss Forman		2022-01-20	4	2	Guthrie
2022-01-29	5	1	Morriss Forman		2022-01-20	4	2	Guthrie
2022-01-29	5	1	Morriss Forman		2022-01-20	4	2	Guthrie
2022-01-29	5	1	Morriss Forman		2022-01-20	4	2	Guthrie
2022-01-29	5	1	Morriss Forman		2022-01-20	4	2	Guthrie
2022-01-30	6	1	Morriss Forman		2022-01-20	4	2	Guthrie
2022-01-30	6	1	Morriss Forman		2022-01-21	4	2	Guthrie
2022-01-30	6	1	Morriss Forman		2022-01-21	4	2	Guthrie
2022-01-30	6	1	Morriss Forman		2022-01-21	4	2	Guthrie
2022-01-30	6	1	Morriss Forman		2022-01-21	4	2	Guthrie
2022-01-30	6	1	Morriss Forman		2022-01-21	4	2	Guthrie
2022-01-30	6	1	Morriss Forman		2022-01-22	4	2	Guthrie
2022-01-31	6	1	Morriss Forman		2022-01-22	4	2	Guthrie
2022-01-31	6	1	Morriss Forman		2022-01-22	4	2	Guthrie
2022-02-01	6	1	Morriss Forman		2022-01-22	4	2	Guthrie
2022-02-01	6	1	Morriss Forman		2022-01-23	5	2	Guthrie
2022-02-01	6	1	Morriss Forman		2022-01-23	5	2	Guthrie
2022-02-01	6	1	Morriss Forman		2022-01-23	5	2	Guthrie
2022-02-01	6	1	Morriss Forman		2022-01-24	5	2	Guthrie
2022-02-02	6	1	Morriss Forman		2022-01-24	5	2	Guthrie
2022-02-04	6	1	Morriss Forman		2022-01-24	5	2	Guthrie
2022-02-04	6	1	Morriss Forman		2022-01-24	5	2	Guthrie
2022-02-05	6	1	Morriss Forman		2022-01-25	5	2	Guthrie
2022-02-05	6	1	Morriss Forman		2022-01-25	5	2	Guthrie
2022-02-05	6	1	Morriss Forman		2022-01-26	5	2	Guthrie
2022-02-06	7	1	Morriss Forman		2022-01-26	5	2	Guthrie
2022-02-06	7	1	Morriss Forman		2022-01-27	5	2	Guthrie
2022-02-07	7	1	Morriss Forman		2022-01-28	5	2	Guthrie
2022-02-07	7	1	Morriss Forman		2022-01-28	5	2	Guthrie
2022-02-07	7	1	Morriss Forman		2022-01-28	5	2	Guthrie
2022-02-07	7	1	Morriss Forman		2022-01-29	5	2	Guthrie
2022-02-07	7	1	Morriss Forman		2022-01-29	5	2	Guthrie
2022-02-08	7	1	Morriss Forman		2022-01-29	5	2	Guthrie
2022-02-08	7	1	Morriss Forman		2022-01-29	5	2	Guthrie
2022-02-09	7	1	Morriss Forman		2022-01-30	6	2	Guthrie
2022-02-09	7	1	Morriss Forman		2022-01-30	6	2	Guthrie
2022-02-09	7	1	Morriss Forman		2022-01-30	6	2	Guthrie
2022-02-10	7	1	Morriss Forman		2022-01-30	6	2	Guthrie
2022-02-10	7	1	Morriss Forman		2022-01-30	6	2	Guthrie
2022-02-11	7	1	Morriss Forman		2022-01-30	6	2	Guthrie
2022-02-11	7	1	Morriss Forman		2022-01-31	6	2	Guthrie
2022-02-12	7	1	Morriss Forman		2022-01-31	6	2	Guthrie
2022-02-13	8	1	Morriss Forman		2022-01-31	6	2	Guthrie
2022-02-13	8	1	Morriss Forman		2022-02-01	6	2	Guthrie
2022-02-15	8	1	Morriss Forman		2022-02-02	6	2	Guthrie
2022-02-15	8	1	Morriss Forman		2022-02-02	6	2	Guthrie
2022-02-16	8	1	Morriss Forman		2022-02-03	6	2	Guthrie
2022-02-16	8	1	Morriss Forman		2022-02-03	6	2	Guthrie
2022-02-17	8	1	Morriss Forman		2022-02-03	6	2	Guthrie
2022-02-20	9	1	Morriss Forman		2022-02-03	6	2	Guthrie
2022-02-20	9	1	Morriss Forman		2022-02-03	6	2	Guthrie
2022-02-20	9	1	Morriss Forman		2022-02-03	6	2	Guthrie
2022-02-20	9	1	Morriss Forman		2022-02-04	6	2	Guthrie
2022-02-21	9	1	Morriss Forman		2022-02-04	6	2	Guthrie
2022-02-21	9	1	Morriss Forman		2022-02-06	7	2	Guthrie
2022-02-21	9	1	Morriss Forman		2022-02-06	7	2	Guthrie
2022-02-22	9	1	Morriss Forman		2022-02-06	7	2	Guthrie
2022-02-23	9	1	Morriss Forman		2022-02-07	7	2	Guthrie
2022-02-23	9	1	Morriss Forman		2022-02-07	7	2	Guthrie
2022-02-24	9	1	Morriss Forman		2022-02-07	7	2	Guthrie
2022-02-24	9	1	Morriss Forman		2022-02-08	7	2	Guthrie
2022-02-25	9	1	Morriss Forman		2022-02-09	7	2	Guthrie
2022-02-27	10	1	Morriss Forman		2022-02-09	7	2	Guthrie
2022-02-27	10	1	Morriss Forman		2022-02-10	7	2	Guthrie
2022-02-27	10	1	Morriss Forman		2022-02-10	7	2	Guthrie
2022-03-01	10	1	Morriss Forman		2022-02-11	7	2	Guthrie
2022-03-02	10	1	Morriss Forman		2022-02-11	7	2	Guthrie
2022-03-02	10	1	Morriss Forman		2022-02-11	7	2	Guthrie
2022-03-02	10	1	Morriss Forman		2022-02-12	7	2	Guthrie
2022-03-06	11	1	Morriss Forman		2022-02-13	8	2	Guthrie
2022-03-08	11	1	Morriss Forman		2022-02-13	8	2	Guthrie
2022-03-11	11	1	Morriss Forman		2022-02-13	8	2	Guthrie
2022-03-11	11	1	Morriss Forman		2022-02-14	8	2	Guthrie
2022-03-14	12	1	Morriss Forman		2022-02-14	8	2	Guthrie
2022-03-16	12	1	Morriss Forman		2022-02-15	8	2	Guthrie
2022-03-22	13	1	Morriss Forman		2022-02-16	8	2	Guthrie
2022-03-25	13	1	Morriss Forman		2022-02-17	8	2	Guthrie
2022-03-27	14	1	Morriss Forman		2022-02-17	8	2	Guthrie
2022-03-27	14	1	Morriss Forman		2022-02-17	8	2	Guthrie
2022-03-28	14	1	Morriss Forman		2022-02-18	8	2	Guthrie
2022-03-30	14	1	Morriss Forman		2022-02-19	8	2	Guthrie
2022-03-30	14	1	Morriss Forman		2022-02-21	9	2	Guthrie
2022-03-30	14	1	Morriss Forman		2022-02-21	9	2	Guthrie
2022-04-03	15	1	Morriss Forman		2022-02-21	9	2	Guthrie
2022-04-05	15	1	Morriss Forman		2022-02-21	9	2	Guthrie
2022-04-06	15	1	Morriss Forman		2022-02-23	9	2	Guthrie
2022-04-10	16	1	Morriss Forman		2022-02-23	9	2	Guthrie
2022-04-14	16	1	Morriss Forman		2022-02-23	9	2	Guthrie
2022-04-15	16	1	Morriss Forman		2022-02-24	9	2	Guthrie
2022-04-19	17	1	Morriss Forman		2022-02-24	9	2	Guthrie
2022-04-20	17	1	Morriss Forman		2022-02-25	9	2	Guthrie
2022-04-20	17	1	Morriss Forman		2022-02-26	9	2	Guthrie
2022-04-25	18	1	Morriss Forman		2022-02-28	10	2	Guthrie
2022-04-27	18	1	Morriss Forman		2022-03-01	10	2	Guthrie
2022-05-02	19	1	Morriss Forman		2022-03-02	10	2	Guthrie
2022-05-13	20	1	Morriss Forman		2022-03-05	10	2	Guthrie
2022-05-20	21	1	Morriss Forman		2022-03-05	10	2	Guthrie
2022-05-20	21	1	Morriss Forman		2022-03-06	11	2	Guthrie
2022-05-21	21	1	Morriss Forman		2022-03-06	11	2	Guthrie
2022-05-26	22	1	Morriss Forman		2022-03-07	11	2	Guthrie
2022-05-28	22	1	Morriss Forman		2022-03-13	12	2	Guthrie
2022-05-31	23	1	Morriss Forman		2022-03-16	12	2	Guthrie
2022-06-02	23	1	Morriss Forman		2022-03-17	12	2	Guthrie
2022-06-03	23	1	Morriss Forman		2022-03-18	12	2	Guthrie
2022-06-04	23	1	Morriss Forman		2022-03-19	12	2	Guthrie
2022-06-06	24	1	Morriss Forman		2022-03-21	13	2	Guthrie
2022-06-09	24	1	Morriss Forman		2022-03-27	14	2	Guthrie
2022-06-12	25	1	Morriss Forman		2022-04-04	15	2	Guthrie
2022-06-12	25	1	Morriss Forman		2022-04-04	15	2	Guthrie
2022-06-15	25	1	Morriss Forman		2022-04-10	16	2	Guthrie
2022-06-17	25	1	Morriss Forman		2022-04-12	16	2	Guthrie
2022-06-18	25	1	Morriss Forman		2022-04-14	16	2	Guthrie
2022-06-18	25	1	Morriss Forman		2022-04-17	17	2	Guthrie
2022-06-20	26	1	Morriss Forman		2022-04-26	18	2	Guthrie
2022-06-20	26	1	Morriss Forman		2022-04-27	18	2	Guthrie
2022-06-22	26	1	Morriss Forman		2022-04-28	18	2	Guthrie
2022-06-22	26	1	Morriss Forman		2022-05-06	19	2	Guthrie
2022-06-26	27	1	Morriss Forman		2022-05-21	21	2	Guthrie
2022-06-28	27	1	Morriss Forman		2022-05-26	22	2	Guthrie
2022-06-29	27	1	Morriss Forman		2022-05-27	22	2	Guthrie
2022-07-01	27	1	Morriss Forman		2022-05-27	22	2	Guthrie
2022-07-05	28	1	Morriss Forman		2022-05-29	23	2	Guthrie
2022-07-09	28	1	Morriss Forman		2022-05-29	23	2	Guthrie
2022-07-09	28	1	Morriss Forman		2022-05-29	23	2	Guthrie
2022-07-13	29	1	Morriss Forman		2022-05-31	23	2	Guthrie
2022-07-18	30	1	Morriss Forman		2022-06-04	23	2	Guthrie
2022-07-24	31	1	Morriss Forman		2022-06-05	24	2	Guthrie
2022-07-25	31	1	Morriss Forman		2022-06-06	24	2	Guthrie
2022-07-27	31	1	Morriss Forman		2022-06-13	25	2	Guthrie
2022-07-29	31	1	Morriss Forman		2022-06-22	26	2	Guthrie
2022-07-29	31	1	Morriss Forman		2022-06-24	26	2	Guthrie
2022-07-30	31	1	Morriss Forman		2022-06-24	26	2	Guthrie
2022-07-31	32	1	Morriss Forman		2022-06-25	26	2	Guthrie
2022-07-31	32	1	Morriss Forman		2022-06-26	27	2	Guthrie
2022-08-01	32	1	Morriss Forman		2022-06-26	27	2	Guthrie
2022-08-01	32	1	Morriss Forman		2022-06-27	27	2	Guthrie
2022-08-01	32	1	Morriss Forman		2022-06-28	27	2	Guthrie
2022-08-03	32	1	Morriss Forman		2022-06-28	27	2	Guthrie
2022-08-04	32	1	Morriss Forman		2022-07-01	27	2	Guthrie
2022-08-04	32	1	Morriss Forman		2022-07-06	28	2	Guthrie
2022-08-09	33	1	Morriss Forman		2022-07-07	28	2	Guthrie
2022-08-11	33	1	Morriss Forman		2022-07-07	28	2	Guthrie
2022-08-12	33	1	Morriss Forman		2022-07-12	29	2	Guthrie
2022-08-16	34	1	Morriss Forman		2022-07-18	30	2	Guthrie
					2022-07-22	30	2	Guthrie
					2022-07-30	31	2	Guthrie
					2022-07-30	31	2	Guthrie
					2022-08-02	32	2	Guthrie
					2022-08-03	32	2	Guthrie
					2022-08-04	32	2	Guthrie
					2022-08-05	32	2	Guthrie
					2022-08-05	32	2	Guthrie

[truncated: 2 more sheets: DEATHS ANALYSIS, DEATHS ROLLING AVERAGE]
